# Supplementary material for: Host Lung Environment Limits Aspergillus fumigatus Germination through an SskA-Dependent Signaling Response
Source: mSphere. 2021 Dec 8;6(6):e00922-21. doi: 10.1128/msphere.00922-21 (PMC8653827; doi:10.1128/msphere.00922-21)
Supplement: DATA SET S1 [file msphere.00922-21-sd001.xlsx]

## Sheet: DE Results (40h) - Af293 v  PBS
Column1	Log2 fold change	std error (log2)	P-value	BY.p.value	method	Gene.sets	probe.ID
Msr1-mRNA	3.45	0.0769	6.79e-12	3.11e-08	loglinear	CD molecules, Macrophage Functions, Transporter Functions	NM_001113326.1:555
Il23a-mRNA	5.34	0.136	2.32e-11	3.38e-08	loglinear	Adaptive, Cytokines & Receptors, Innate, Interleukins, Macrophage Functions, NK Cell Functions, T-Cell Functions	NM_031252.1:360
Itgam-mRNA	3.41	0.0873	2.37e-11	3.38e-08	loglinear	Adaptive, CD molecules, Innate, Leukocyte Functions, T-Cell Functions, Transporter Functions	NM_008401.2:155
Il1rn-mRNA	4.94	0.13	2.95e-11	3.38e-08	lm.nb	Cytokines & Receptors, Inflammation, Interleukins	NM_031167.5:224
Slc7a11-mRNA	6.32	0.175	4.69e-11	4.31e-08	loglinear	Transporter Functions	NM_011990.2:1700
Nfkb2-mRNA	1.75	0.0531	1.09e-10	7.77e-08	loglinear	Innate	NM_019408.2:1150
Arg2-mRNA	2.82	0.0866	1.19e-10	7.77e-08	loglinear	Basic Cell Functions	NM_009705.2:249
Il1a-mRNA	4.04	0.126	1.4e-10	8.05e-08	loglinear	Adaptive, Cytokines & Receptors, Inflammation, Innate, Interleukins	NM_010554.4:225
Csf2-mRNA	3.09	0.104	2.73e-10	1.39e-07	loglinear	Adaptive, Cytokines & Receptors, Innate, Interleukins, Macrophage Functions, T-Cell Functions, Transporter Functions	NM_009969.4:732
Ccl3-mRNA	6.3	0.216	3.22e-10	1.48e-07	lm.nb	Adaptive, Chemokines & Receptors, Cytokines & Receptors, Humoral, Inflammation, NK Cell Functions, T-Cell Functions, Transporter Functions	NM_011337.1:60
Plaur-mRNA	2.42	0.0859	4.45e-10	1.85e-07	loglinear	Apoptosis, CD molecules	NM_011113.3:1085
Fcer1g-mRNA	2.26	0.0815	5.02e-10	1.92e-07	loglinear	Antigen Processing, Interleukins, MHC, Transporter Functions	NM_010185.4:264
Il1r2-mRNA	5.03	0.191	8.05e-10	2.6e-07	loglinear	B-Cell Functions, CD molecules, Cytokines & Receptors, Interleukins	NM_010555.4:458
Sbno2-mRNA	1.89	0.0734	9.79e-10	2.6e-07	loglinear	Inflammation, Macrophage Functions	NM_183426.1:2656
Il1b-mRNA	4.13	0.161	9.95e-10	2.6e-07	loglinear	Adaptive, Chemokines & Receptors, Humoral, Inflammation, Innate, Interleukins, Macrophage Functions, Pathogen Response, T-Cell Functions, Transporter Functions	NM_008361.3:1120
Pdcd1lg2-mRNA	2.82	0.11	9.96e-10	2.6e-07	loglinear	CD molecules, T-Cell Functions	NM_021396.2:1870
Ikbke-mRNA	3.12	0.122	9.97e-10	2.6e-07	loglinear	Apoptosis, Innate	NM_019777.3:618
Ncf4-mRNA	2.43	0.095	1.02e-09	2.6e-07	loglinear	Basic Cell Functions, Innate	NM_008677.2:741
Cebpb-mRNA	1.54	0.0607	1.09e-09	2.61e-07	loglinear	Inflammation, Innate, T-Cell Functions	NM_009883.3:1147
Lcn2-mRNA	3.65	0.144	1.14e-09	2.61e-07	lm.nb	Apoptosis, Innate, Transporter Functions	NM_008491.1:190
Hif1a-mRNA	1.6	0.0648	1.42e-09	3.05e-07	loglinear	Apoptosis, Cancer Progression	NM_010431.2:1294
Tnf-mRNA	6.49	0.264	1.46e-09	3.05e-07	lm.nb	Adaptive, Chemokines & Receptors, Cytokines & Receptors, Humoral, Inflammation, Pathogen Response, T-Cell Functions, TNF Superfamily , Transporter Functions	NM_013693.1:1135
Ccr1-mRNA	3.11	0.128	1.64e-09	3.13e-07	loglinear	Adaptive, CD molecules, Chemokines & Receptors, Cytokines & Receptors, Dendritic Cell Functions, Inflammation, Innate, Leukocyte Functions, Transporter Functions	NM_009912.4:15
Ccl2-mRNA	4.84	0.2	1.69e-09	3.13e-07	lm.nb	Chemokines & Receptors, Cytokines & Receptors, Humoral, Inflammation, Innate, Interleukins, Macrophage Functions, NK Cell Functions, Pathogen Response, T-Cell Functions	NM_011333.3:4
Csf2rb-mRNA	2.69	0.112	1.71e-09	3.13e-07	loglinear	Cancer Progression, CD molecules, Cytokines & Receptors	NM_007780.4:4185
Clec5a-mRNA	4.04	0.168	1.82e-09	3.2e-07	lm.nb	Apoptosis, Cytokines & Receptors, Innate	NM_001038604.1:605
Cd14-mRNA	3.24	0.136	1.97e-09	3.29e-07	lm.nb	CD molecules, Cytokines & Receptors, Inflammation, Innate, Pathogen Response, Transporter Functions	NM_009841.3:235
Tnfrsf1b-mRNA	2.85	0.12	2.01e-09	3.29e-07	loglinear	CD molecules, Inflammation, TNF Superfamily	NM_011610.3:3270
Fpr2-mRNA	3.13	0.134	2.34e-09	3.7e-07	loglinear	Adaptive, Basic Cell Functions, Inflammation	NM_008039.2:1015
Tlr2-mRNA	2.68	0.115	2.45e-09	3.75e-07	loglinear	CD molecules, Inflammation, Innate, Leukocyte Functions, TLR	NM_011905.2:255
Cd33-mRNA	2.63	0.114	2.59e-09	3.83e-07	loglinear	Adhesion, CD molecules	NM_001111058.1:405
Clec4n-mRNA	3.5	0.157	3.51e-09	5.03e-07	lm.nb	Cytokines & Receptors, Innate	NM_001190320.1:441
Cxcl3-mRNA	5.97	0.275	4.39e-09	6.1e-07	lm.nb	Adaptive, Chemokines & Receptors, Cytokines & Receptors, Inflammation	NM_203320.2:275
Tnfaip3-mRNA	2.73	0.127	4.78e-09	6.25e-07	loglinear	Apoptosis, B-Cell Functions, Inflammation, Innate	NM_009397.2:232
Il4ra-mRNA	1.42	0.066	4.81e-09	6.25e-07	loglinear	CD molecules, Chemokines & Receptors, Cytokines & Receptors, Inflammation, Macrophage Functions, T-Cell Functions	NM_010557.1:3017
Irak2-mRNA	1.49	0.0695	4.96e-09	6.25e-07	loglinear	Cytokines & Receptors, Innate, Interleukins, TLR	NM_001113553.1:485
Itga5-mRNA	1.52	0.071	5.04e-09	6.25e-07	loglinear	Adhesion, CD molecules, Innate, Leukocyte Functions	NM_010577.3:2446
Ccl9-mRNA	2.73	0.13	5.7e-09	6.78e-07	loglinear	Chemokines & Receptors, Cytokines & Receptors	NM_011338.2:1125
Slc11a1-mRNA	4.04	0.193	5.99e-09	6.78e-07	lm.nb	Adaptive, Antigen Processing, Transporter Functions	NM_013612.2:945
Relb-mRNA	1.76	0.0839	6.01e-09	6.78e-07	loglinear	Antigen Processing, Dendritic Cell Functions, T-Cell Functions	NM_009046.2:2013
Cxcl2-mRNA	6.89	0.329	6.06e-09	6.78e-07	lm.nb	Adaptive, Chemokines & Receptors, Cytokines & Receptors, Inflammation, Innate, Leukocyte Functions	NM_009140.2:765
Nlrp3-mRNA	3.83	0.183	6.21e-09	6.79e-07	lm.nb	Apoptosis, Inflammation, Innate, Interleukins	NM_145827.3:508
Nfkbia-mRNA	2.05	0.0988	6.49e-09	6.91e-07	loglinear	Innate, Macrophage Functions, Pathogen Response, TLR	NM_010907.2:646
Cd274-mRNA	3.21	0.155	6.63e-09	6.91e-07	lm.nb	CD molecules, T-Cell Functions	NM_021893.2:515
Trem1-mRNA	3.51	0.171	7.29e-09	7.43e-07	loglinear	CD molecules, Humoral	NM_021406.5:1704
S100a8-mRNA	4.86	0.239	7.87e-09	7.85e-07	lm.nb	Adaptive, Basic Cell Functions, Inflammation	NM_013650.2:227
Cd81-mRNA	-1.18	0.0593	9.48e-09	9.25e-07	loglinear	B-Cell Functions, CD molecules	NM_133655.2:575
Mefv-mRNA	4.41	0.227	1.16e-08	1.11e-06	lm.nb	Inflammation, Innate	NM_001161790.1:928
C5ar1-mRNA	2.46	0.128	1.27e-08	1.19e-06	lm.nb	Chemokines & Receptors, Complement Pathway, Humoral	NM_007577.3:595
Mmp9-mRNA	3	0.161	1.66e-08	1.52e-06	lm.nb	Adhesion, Apoptosis, Cancer Progression	NM_013599.2:1570
H2-Q1-mRNA	3.28	0.178	1.85e-08	1.67e-06	loglinear	Antigen Processing, Interleukins, MHC, T-Cell Functions	NM_010390.3:316
Fcgr2b-mRNA	2.19	0.122	2.34e-08	2.06e-06	lm.nb	Antigen Processing, B-Cell Functions, CD molecules, Inflammation, Interleukins, MHC, Transporter Functions	NM_001077189.1:1225
Sh2b2-mRNA	3.1	0.176	2.78e-08	2.4e-06	loglinear	B-Cell Functions, Cytokines & Receptors	NM_018825.3:1074
Itga1-mRNA	-1.39	0.08	3.08e-08	2.61e-06	loglinear	Adhesion, Apoptosis, CD molecules, T-Cell Functions	NM_001033228.3:2550
Myc-mRNA	1.91	0.11	3.14e-08	2.62e-06	loglinear	Apoptosis, Cell Cycle, Senescence	NM_010849.4:630
Colec12-mRNA	-1.65	0.0957	3.35e-08	2.75e-06	loglinear	Innate, Transporter Functions	NM_130449.2:736
Hck-mRNA	1.23	0.0716	3.56e-08	2.86e-06	loglinear	Inflammation, Innate	NM_010407.3:1874
Ccl4-mRNA	6.19	0.368	4.16e-08	3.29e-06	lm.nb	Adaptive, Chemokines & Receptors, Cytokines & Receptors, Inflammation, Leukocyte Functions, NK Cell Functions, Transporter Functions	NM_013652.1:140
Itgb2-mRNA	1.73	0.103	4.29e-08	3.33e-06	loglinear	CD molecules, Humoral, Inflammation, Leukocyte Functions, NK Cell Functions, T-Cell Functions, Transporter Functions	NM_008404.4:2542
Hc-mRNA	-3.99	0.24	4.61e-08	3.53e-06	lm.nb	Chemokines & Receptors, Complement Pathway, Cytokines & Receptors, Inflammation, Innate, Leukocyte Functions, Macrophage Functions	NM_010406.1:1065
Ccl7-mRNA	4.62	0.28	4.93e-08	3.7e-06	lm.nb	Adaptive, Cancer Progression, Chemokines & Receptors, Cytokines & Receptors, Humoral, Inflammation, NK Cell Functions, T-Cell Functions	NM_013654.2:215
Cdh1-mRNA	-1.18	0.0717	5.09e-08	3.76e-06	loglinear	Cancer Progression, CD molecules	NM_009864.2:1610
Tnfsf14-mRNA	1.97	0.121	5.45e-08	3.97e-06	loglinear	Apoptosis, CD molecules, Cytokines & Receptors, T-Cell Functions, TNF Superfamily	NM_019418.2:1060
Cxcr2-mRNA	3.09	0.192	6.22e-08	4.46e-06	lm.nb	Adaptive, CD molecules, Chemokines & Receptors, Cytokines & Receptors, Inflammation, Innate, Interleukins	NM_009909.3:440
Osm-mRNA	3.14	0.198	6.77e-08	4.78e-06	lm.nb	Apoptosis, Cytokines & Receptors	NM_001013365.2:579
Cd80-mRNA	2.52	0.159	6.96e-08	4.84e-06	lm.nb	Adaptive, CD molecules, T-Cell Functions	NM_009855.2:210
Ccrl2-mRNA	2.02	0.128	7.21e-08	4.93e-06	loglinear	Adaptive, Chemokines & Receptors, Inflammation	NM_017466.4:655
Cxcl5-mRNA	4.26	0.272	7.9e-08	5.32e-06	lm.nb	Chemokines & Receptors, Cytokines & Receptors, Inflammation, Leukocyte Functions	NM_009141.2:565
Cxcl10-mRNA	6.73	0.431	8.01e-08	5.32e-06	lm.nb	Adaptive, Chemokines & Receptors, Cytokines & Receptors, Inflammation, Innate, Leukocyte Functions	NM_021274.1:115
Cxcl1-mRNA	5.09	0.333	9.57e-08	6.27e-06	lm.nb	Adaptive, Chemokines & Receptors, Cytokines & Receptors, Inflammation, Transporter Functions	NM_008176.1:560
Irf5-mRNA	1.43	0.0959	1.22e-07	7.88e-06	loglinear	Senescence	NM_012057.3:1826
Csf3r-mRNA	2.6	0.176	1.26e-07	8.01e-06	lm.nb	Adhesion, CD molecules, Cytokines & Receptors	NM_001252651.1:1294
Thbd-mRNA	-1.74	0.121	1.59e-07	9.98e-06	loglinear	CD molecules	NM_009378.3:2845
Bst1-mRNA	1.8	0.125	1.61e-07	1e-05	lm.nb	CD molecules, Humoral	NM_009763.3:854
Cfb-mRNA	2.23	0.156	1.74e-07	1.07e-05	lm.nb	Complement Pathway, Innate	NM_008198.2:1685
Dpp4-mRNA	-1.88	0.134	2e-07	1.21e-05	loglinear	B-Cell Functions, CD molecules, T-Cell Functions	NM_001159543.1:1303
Dock9-mRNA	-1.12	0.0801	2.06e-07	1.23e-05	loglinear	Basic Cell Functions	XM_976068.1:360
Hsd11b1-mRNA	-1.48	0.109	2.63e-07	1.54e-05	loglinear	Basic Cell Functions	NM_008288.2:110
Il6-mRNA	4.83	0.361	3.02e-07	1.75e-05	lm.nb	Adaptive, B-Cell Functions, Chemokines & Receptors, Cytokines & Receptors, Humoral, Inflammation, Interleukins, Pathogen Response, T-Cell Functions	NM_031168.1:40
Tie1-mRNA	-1.37	0.102	3.07e-07	1.76e-05	loglinear	Cancer Progression	NM_011587.2:2715
Socs3-mRNA	2.61	0.197	3.27e-07	1.85e-05	loglinear	T-Cell Functions	NM_007707.2:585
Hmgb1-mRNA	-0.924	0.0698	3.31e-07	1.85e-05	loglinear	Adaptive, Apoptosis, Inflammation, Innate, Pathogen Response	NM_010439.3:1574
Irak3-mRNA	2.07	0.157	3.42e-07	1.89e-05	lm.nb	Cytokines & Receptors, Innate, Interleukins	NM_028679.3:2608
Csf1-mRNA	1.78	0.136	3.56e-07	1.94e-05	lm.nb	Cytokines & Receptors, Inflammation, Innate, Macrophage Functions, Transporter Functions	NM_001113530.1:833
Sele-mRNA	4.3	0.329	3.75e-07	2.02e-05	lm.nb	Adaptive, Cancer Progression, CD molecules, Inflammation, Interleukins, Leukocyte Functions	NM_011345.2:2575
Nod2-mRNA	1.93	0.15	4.04e-07	2.15e-05	loglinear	Adaptive, Antigen Processing, Cytokines & Receptors, Humoral, Innate, Interleukins, Microglial Functions	NM_145857.2:1086
Zbp1-mRNA	2.78	0.216	4.17e-07	2.2e-05	lm.nb	Innate	NM_021394.2:473
Cmah-mRNA	-1.39	0.11	4.79e-07	2.5e-05	loglinear	Transporter Functions	NM_001111110.2:664
C7-mRNA	-1.54	0.121	4.88e-07	2.51e-05	loglinear	Complement Pathway, Innate	XM_356827.6:215
Prkcd-mRNA	1.06	0.0837	5.02e-07	2.56e-05	loglinear	Apoptosis, B-Cell Functions, Senescence, Transporter Functions	NM_011103.2:1265
Ccl21a-mRNA	-2.16	0.173	5.44e-07	2.74e-05	lm.nb	Chemokines & Receptors	NM_011124.4:170
Ccl12-mRNA	2.64	0.214	6.01e-07	3e-05	lm.nb	Adaptive, Chemokines & Receptors, Cytokines & Receptors, Humoral, Inflammation	NM_011331.2:56
Litaf-mRNA	1.44	0.118	6.67e-07	3.26e-05	loglinear	Apoptosis	NM_019980.1:1100
Mr1-mRNA	-1.55	0.127	6.68e-07	3.26e-05	loglinear	Antigen Processing, MHC	NM_008209.4:1360
Nfatc3-mRNA	-0.908	0.0746	6.8e-07	3.28e-05	loglinear		NM_010901.2:2260
Tgfb3-mRNA	-1.63	0.135	7.4e-07	3.53e-05	lm.nb	Apoptosis, T-Cell Functions	NM_009368.2:2410
Alcam-mRNA	-1.04	0.086	7.47e-07	3.53e-05	loglinear	Adhesion, CD molecules	NM_009655.1:2605
H2-DMb2-mRNA	-1.8	0.15	7.73e-07	3.62e-05	lm.nb	Antigen Processing, MHC	NM_010388.4:195
Mill2-mRNA	-1.72	0.144	8.29e-07	3.8e-05	lm.nb	NK Cell Functions, T-Cell Functions	NM_153760.2:22
Tlr6-mRNA	2.28	0.192	8.29e-07	3.8e-05	lm.nb	Adaptive, CD molecules, Inflammation, Innate, Interleukins, Microglial Functions, Pathogen Response, T-Cell Functions, TLR	NM_011604.3:475
Ifitm2-mRNA	0.786	0.0662	8.43e-07	3.8e-05	loglinear	Innate, Interferon	NM_030694.1:87
Dmbt1-mRNA	4.03	0.34	8.45e-07	3.8e-05	lm.nb	Innate, Transporter Functions	XM_006507298.1:2054
Cd63-mRNA	1.06	0.0913	1.04e-06	4.64e-05	loglinear	Adhesion, CD molecules	NM_001042580.1:220
Fcgr1-mRNA	2	0.174	1.08e-06	4.75e-05	lm.nb	Antigen Processing, CD molecules, Innate, MHC, Transporter Functions	NM_010186.5:185
H2-Aa-mRNA	-1.06	0.0924	1.11e-06	4.83e-05	loglinear	Antigen Processing, Interferon, MHC, T-Cell Functions	NM_010378.2:450
Bcl10-mRNA	0.756	0.0658	1.12e-06	4.83e-05	loglinear	B-Cell Functions, Innate, Interleukins, T-Cell Functions	NM_009740.1:1168
Cd55-mRNA	-1.57	0.137	1.13e-06	4.86e-05	lm.nb	CD molecules, Complement Pathway, Innate	NM_010016.2:1058
Ccl19-mRNA	1.75	0.153	1.17e-06	4.91e-05	lm.nb	Chemokines & Receptors, Cytokines & Receptors, Dendritic Cell Functions, Inflammation, Leukocyte Functions, T-Cell Functions	NM_011888.2:465
Lcp1-mRNA	1.08	0.0943	1.17e-06	4.91e-05	loglinear	T-Cell Functions, Transporter Functions	NM_001247984.1:3344
Plau-mRNA	1.63	0.144	1.22e-06	5.09e-05	lm.nb	Adhesion, Senescence	NM_008873.2:1950
Arg1-mRNA	4.36	0.386	1.3e-06	5.36e-05	lm.nb	Basic Cell Functions	NM_007482.3:626
Tgfb1-mRNA	0.972	0.0865	1.34e-06	5.47e-05	loglinear	B-Cell Functions, Cell Cycle, Chemokines & Receptors, Cytokines & Receptors, Dendritic Cell Functions, Inflammation, Senescence, T-Cell Functions	NM_011577.1:1470
Cd86-mRNA	1.5	0.134	1.38e-06	5.59e-05	loglinear	Adaptive, B-Cell Functions, CD molecules, Dendritic Cell Functions, T-Cell Functions, TLR	NM_019388.3:251
Cd68-mRNA	1.42	0.127	1.39e-06	5.6e-05	loglinear	CD molecules	NM_009853.1:636
C3ar1-mRNA	1.87	0.168	1.49e-06	5.94e-05	lm.nb	Adaptive, Cancer Progression, Complement Pathway, Inflammation, Macrophage Functions	NM_009779.2:555
Mme-mRNA	-1.6	0.146	1.67e-06	6.61e-05	loglinear	CD molecules, Cytokines & Receptors	NM_008604.3:285
Msln-mRNA	-0.819	0.075	1.71e-06	6.69e-05	loglinear	Adhesion, Cancer Progression	NM_018857.1:346
Ccr5-mRNA	2.07	0.19	1.73e-06	6.73e-05	lm.nb	Adaptive, CD molecules, Chemokines & Receptors, Cytokines & Receptors, Dendritic Cell Functions, Macrophage Functions, T-Cell Functions, Transporter Functions	NM_009917.5:1340
Bmi1-mRNA	-0.999	0.0917	1.75e-06	6.76e-05	loglinear	B-Cell Functions, Humoral, Senescence	NM_007552.4:3354
Cdkn1a-mRNA	1.25	0.115	1.79e-06	6.85e-05	lm.nb	B-Cell Functions, Cancer Progression, Cell Cycle, Senescence	NM_007669.4:1670
Tek-mRNA	-1.55	0.144	1.99e-06	7.52e-05	lm.nb	Adhesion, Apoptosis, Cancer Progression	NM_013690.2:3580
Ccl17-mRNA	1.68	0.159	2.3e-06	8.65e-05	lm.nb	Chemokines & Receptors, Cytokines & Receptors, Inflammation, Innate	NM_011332.2:247
Ebi3-mRNA	1.66	0.158	2.44e-06	9.11e-05	loglinear	Cytokines & Receptors, Humoral, Interleukins	NM_015766.2:1015
C6-mRNA	-1.43	0.137	2.5e-06	9.26e-05	lm.nb	Apoptosis, Complement Pathway, Innate	NM_016704.2:170
Mif-mRNA	1.23	0.118	2.64e-06	9.67e-05	loglinear	B-Cell Functions, Cytokines & Receptors, Inflammation, Innate, Transporter Functions	NM_010798.2:373
Klrc2-mRNA	-1.41	0.137	2.87e-06	0.000104	loglinear	CD molecules	NM_010653.4:259
Spp1-mRNA	2.28	0.222	2.87e-06	0.000104	lm.nb	Adhesion, Apoptosis, Cytokines & Receptors, T-Cell Functions	NM_009263.3:420
Atm-mRNA	-0.672	0.0656	2.94e-06	0.000105	loglinear	Apoptosis, B-Cell Functions, Cell Cycle, Senescence	NM_007499.2:5543
Mfge8-mRNA	-0.996	0.0988	3.34e-06	0.000119	loglinear	Adhesion, Apoptosis, Transporter Functions	NM_008594.2:1357
Il18rap-mRNA	1.91	0.19	3.4e-06	0.00012	lm.nb	CD molecules, Cytokines & Receptors, Innate, Interleukins, T-Cell Functions	NM_010553.2:2055
H2-Ob-mRNA	-1.86	0.185	3.48e-06	0.000122	lm.nb	Antigen Processing, MHC	NM_010389.3:1606
Klra2-mRNA	1.35	0.135	3.5e-06	0.000122	lm.nb	NK Cell Functions	NM_001170851.1:420
Lyz2-mRNA	-1.09	0.109	3.67e-06	0.000126	loglinear	Transporter Functions	NM_017372.3:98
Gbp5-mRNA	3.11	0.312	3.69e-06	0.000126	lm.nb	Interferon	NM_153564.2:1176
Tnfsf15-mRNA	1.47	0.148	3.75e-06	0.000127	loglinear	Apoptosis, Cytokines & Receptors, TNF Superfamily	NM_177371.3:4695
Cd36-mRNA	-1.21	0.123	4.01e-06	0.000135	loglinear	Cancer Progression, CD molecules, Innate, Transporter Functions	NM_007643.3:1520
Card11-mRNA	-1.49	0.152	4.23e-06	0.000142	loglinear	B-Cell Functions, Cytokines & Receptors, Interleukins, T-Cell Functions	NM_175362.2:545
Fcgr3-mRNA	1.52	0.156	4.5e-06	0.00015	lm.nb	Antigen Processing, CD molecules, MHC, Transporter Functions	NM_010188.5:1175
Isg15-mRNA	2.49	0.257	4.59e-06	0.000151	lm.nb	Basic Cell Functions, Innate	NM_015783.1:395
Cklf-mRNA	0.95	0.0982	4.71e-06	0.000154	loglinear	Adaptive, Chemokines & Receptors, Cytokines & Receptors, Inflammation, Leukocyte Functions, Macrophage Functions	NM_029295.2:54
Pax5-mRNA	-2.25	0.233	4.78e-06	0.000156	lm.nb	Humoral	NM_008782.2:90
Ccl5-mRNA	-1.18	0.122	4.83e-06	0.000156	loglinear	Adaptive, Cancer Progression, Chemokines & Receptors, Dendritic Cell Functions, Inflammation, Innate, Macrophage Functions, NK Cell Functions, T-Cell Functions, Transporter
Kdr-mRNA	-1.5	0.157	5e-06	0.00016	lm.nb	Adhesion, Apoptosis, Cancer Progression	NM_010612.2:995
Ccl20-mRNA	4.24	0.442	5.08e-06	0.000162	lm.nb	Chemokines & Receptors, Cytokines & Receptors, Inflammation	NM_016960.1:120
Ets1-mRNA	-0.913	0.0959	5.35e-06	0.000169	loglinear	Apoptosis, Cell Cycle, Senescence	NM_001038642.1:740
Myd88-mRNA	1	0.105	5.45e-06	0.000171	loglinear	Chemokines & Receptors, Cytokines & Receptors, Inflammation, Innate, Interleukins, TLR, Transporter Functions	NM_010851.2:1595
Tnfrsf12a-mRNA	1.27	0.134	5.6e-06	0.000173	lm.nb	Adhesion, Apoptosis, CD molecules, TNF Superfamily	NM_001161746.1:517
Akt3-mRNA	-0.977	0.103	5.6e-06	0.000173	loglinear	Cancer Progression, Transporter Functions	NM_011785.3:2494
F13a1-mRNA	1.3	0.137	5.7e-06	0.000175	loglinear	Basic Cell Functions	NM_001166391.1:2790
Oasl1-mRNA	3.24	0.343	5.73e-06	0.000175	lm.nb	Basic Cell Functions	NM_145209.3:626
Hspb2-mRNA	-1.23	0.13	5.76e-06	0.000175	loglinear	Cancer Progression	NM_024441.3:667
Tbk1-mRNA	0.674	0.0716	5.89e-06	0.000178	loglinear	Innate, Interferon, Pathogen Response, TLR	NM_019786.4:440
Tmem173-mRNA	1.65	0.177	6.3e-06	0.000189	lm.nb	Apoptosis, Innate, Interferon	NM_028261.1:1792
Icam2-mRNA	-1.19	0.127	6.36e-06	0.000189	loglinear	Adhesion, CD molecules	NM_010494.1:375
Gzma-mRNA	-1.53	0.165	6.8e-06	0.000201	lm.nb	Apoptosis	NM_010370.2:188
Gtf3c1-mRNA	-1.04	0.112	6.84e-06	0.000201	loglinear		NM_207239.1:4586
Mrc1-mRNA	-1.17	0.129	7.75e-06	0.000226	loglinear	CD molecules	NM_008625.1:3992
Btk-mRNA	0.8	0.0879	7.79e-06	0.000226	loglinear	Apoptosis, Innate	NM_013482.2:2255
Nlrc5-mRNA	1.88	0.208	8.27e-06	0.000239	lm.nb	Innate, Interferon, MHC	NM_001033207.3:6665
Cfh-mRNA	-0.914	0.102	8.53e-06	0.000245	loglinear	Complement Pathway, Innate	NM_009888.3:807
Cd84-mRNA	1.17	0.131	8.9e-06	0.000252	loglinear	Adhesion, CD molecules	NM_001252472.1:188
Mapkapk2-mRNA	0.762	0.0851	8.91e-06	0.000252	loglinear	Inflammation, Innate, Interleukins, TLR	NM_008551.1:1991
F2rl1-mRNA	-1.37	0.154	9.23e-06	0.00026	loglinear	Cytokines & Receptors, Inflammation, Innate, Leukocyte Functions	NM_007974.4:994
Cd3eap-mRNA	1.48	0.166	9.28e-06	0.00026	loglinear	CD molecules	NM_145822.2:1858
Tirap-mRNA	0.551	0.0621	9.51e-06	0.000263	loglinear	B-Cell Functions, Chemokines & Receptors, Inflammation, Innate, Interleukins, TLR	NM_001177846.1:254
Snai1-mRNA	2.01	0.226	9.55e-06	0.000263	lm.nb	Cancer Progression	NM_011427.2:910
Tnfrsf1a-mRNA	0.871	0.0981	9.59e-06	0.000263	loglinear	CD molecules, Cytokines & Receptors, Inflammation, Interleukins, Pathogen Response, TNF Superfamily	NM_011609.2:615
Tfe3-mRNA	0.863	0.0974	9.74e-06	0.000266	loglinear	Humoral	NM_172472.3:2715
Csf3-mRNA	7.03	0.797	1.01e-05	0.000272	lm.nb	Cytokines & Receptors	NM_009971.1:830
Fos-mRNA	-1.24	0.14	1.01e-05	0.000272	lm.nb	Inflammation, Innate, Pathogen Response	NM_010234.2:1330
Cdh5-mRNA	-0.89	0.101	1.02e-05	0.000272	loglinear	Adhesion, CD molecules	NM_009868.3:1615
Fn1-mRNA	0.944	0.107	1.02e-05	0.000272	loglinear	Adhesion, Apoptosis	NM_010233.1:2627
Selplg-mRNA	0.875	0.0999	1.07e-05	0.000283	loglinear	Adhesion, CD molecules, Leukocyte Functions	NM_009151.3:1712
Map4k2-mRNA	-0.911	0.105	1.16e-05	0.000306	loglinear	Innate	NM_009006.2:666
Thbs1-mRNA	1.6	0.184	1.17e-05	0.000306	lm.nb	Adaptive, Cell Cycle, Inflammation, Macrophage Functions	NM_011580.3:702
Il1rap-mRNA	0.746	0.0873	1.3e-05	0.000338	loglinear	Cytokines & Receptors, Inflammation, Innate, Interleukins	NM_008364.2:2415
Irf7-mRNA	1.79	0.21	1.34e-05	0.000347	lm.nb	Adaptive, Innate, Interferon, Senescence	NM_016850.2:705
App-mRNA	-0.392	0.0461	1.35e-05	0.000348	loglinear	Apoptosis, Cell Cycle, Innate, Transporter Functions	NM_007471.2:511
Ifitm1-mRNA	1.1	0.129	1.39e-05	0.000356	lm.nb	CD molecules, Innate, Interferon	NM_001112715.1:412
Jam3-mRNA	-1.31	0.156	1.49e-05	0.00038	loglinear	Adaptive, Adhesion, Inflammation, Leukocyte Functions	NM_023277.4:145
Trp53-mRNA	0.961	0.115	1.54e-05	0.000388	loglinear	Apoptosis, Cell Cycle, Senescence, T-Cell Functions	NM_011640.1:1835
Cxcl15-mRNA	-1.16	0.138	1.54e-05	0.000388	lm.nb	Cell Cycle, Chemokines & Receptors, Cytokines & Receptors, Inflammation, Interleukins	NM_011339.2:419
Klrd1-mRNA	-1.57	0.187	1.56e-05	0.00039	loglinear	NK Cell Functions	NM_010654.2:434
Il18-mRNA	-1.43	0.171	1.59e-05	0.000395	loglinear	Adaptive, Chemokines & Receptors, Cytokines & Receptors, Inflammation, Interleukins, Macrophage Functions, T-Cell Functions	NM_008360.1:270
Cd34-mRNA	-0.466	0.0565	1.72e-05	0.000427	loglinear	Cancer Progression, CD molecules, Interleukins, Leukocyte Functions	NM_001111059.1:560
Ms4a1-mRNA	-2.37	0.287	1.73e-05	0.000428	lm.nb	B-Cell Functions, CD molecules, Humoral	NM_007641.5:166
Creb1-mRNA	-0.566	0.069	1.81e-05	0.000445	loglinear	Innate	NM_001037726.1:2734
Rora-mRNA	-1.08	0.133	1.91e-05	0.000467	loglinear	Macrophage Functions, T-Cell Functions	NM_013646.1:1045
Mef2c-mRNA	-1.61	0.197	1.92e-05	0.000467	loglinear	Apoptosis, B-Cell Functions, Humoral	NM_001170537.1:4341
Vwf-mRNA	-0.996	0.123	1.97e-05	0.000472	loglinear	Adhesion, Cancer Progression	NM_011708.3:6354
Il13ra1-mRNA	0.452	0.0557	1.97e-05	0.000472	loglinear	B-Cell Functions, CD molecules, Cytokines & Receptors, Interleukins, T-Cell Functions	NM_133990.4:845
Havcr2-mRNA	1.27	0.157	1.98e-05	0.000472	lm.nb	T-Cell Functions	NM_134250.2:134
Cd74-mRNA	-0.664	0.0822	2.04e-05	0.000485	loglinear	Antigen Processing, B-Cell Functions, CD molecules, Innate, MHC, T-Cell Functions	NM_001042605.1:391
Card9-mRNA	1.52	0.189	2.08e-05	0.000492	loglinear	Innate, Interleukins	NM_001037747.1:210
Mapk3-mRNA	-0.668	0.0832	2.16e-05	0.000509	loglinear	Apoptosis, Cell Cycle, Innate, Interleukins	NM_011952.2:825
C1qbp-mRNA	0.459	0.0575	2.25e-05	0.000526	loglinear	Adaptive, CD molecules, Complement Pathway, Inflammation	NM_007573.2:630
Cd19-mRNA	-2.1	0.264	2.31e-05	0.000537	lm.nb	B-Cell Functions, CD molecules	NM_009844.2:1118
Cxcl9-mRNA	4.53	0.571	2.36e-05	0.000546	lm.nb	Adaptive, Chemokines & Receptors, Cytokines & Receptors, Inflammation, Innate	NM_008599.2:40
Tap1-mRNA	1.52	0.192	2.39e-05	0.000551	lm.nb	Antigen Processing, MHC, T-Cell Functions, Transporter Functions	NM_001161730.1:856
Cxcl16-mRNA	0.814	0.103	2.45e-05	0.000562	loglinear	Chemokines & Receptors, Cytokines & Receptors, Innate, Interferon	NM_023158.6:679
Clec7a-mRNA	1.5	0.191	2.53e-05	0.000578	lm.nb	Inflammation, Innate, Leukocyte Functions, Transporter Functions	NM_020008.2:1008
Mavs-mRNA	-0.954	0.122	2.64e-05	0.0006	loglinear	Innate, Interferon, Interleukins	NM_144888.1:2510
Cd97-mRNA	-0.721	0.0925	2.72e-05	0.000611	loglinear	Adaptive, Adhesion, CD molecules, Inflammation, Innate	NM_011925.1:1975
Ccr2-mRNA	1	0.129	2.73e-05	0.000611	lm.nb	Adaptive, Cancer Progression, CD molecules, Chemokines & Receptors, Cytokines & Receptors, Dendritic Cell Functions, Humoral, Inflammation, Interleukins, Macrophage Functions, T-Cell Funct
Xbp1-mRNA	0.383	0.0491	2.73e-05	0.000611	loglinear		NM_013842.2:825
Il34-mRNA	0.517	0.0667	2.83e-05	0.00063	loglinear	Cytokines & Receptors, Inflammation, Innate, Macrophage Functions	NM_001135100.1:848
Cd164-mRNA	-0.589	0.0761	2.88e-05	0.000637	loglinear	Adhesion, CD molecules	NM_016898.2:688
Oas3-mRNA	3.25	0.427	3.26e-05	0.000719	lm.nb	Basic Cell Functions	NM_145226.2:365
Cd79b-mRNA	-2.09	0.275	3.3e-05	0.000724	lm.nb	B-Cell Functions, CD molecules	NM_008339.2:330
Cxcl14-mRNA	0.926	0.122	3.33e-05	0.000728	loglinear	Adaptive, Chemokines & Receptors, Cytokines & Receptors, Inflammation	XM_006517307.1:446
Bax-mRNA	0.822	0.109	3.42e-05	0.000743	loglinear	Apoptosis, Transporter Functions	NM_007527.3:735
Il2rg-mRNA	1.11	0.148	3.63e-05	0.000783	lm.nb	B-Cell Functions, CD molecules, Cytokines & Receptors, Interleukins, T-Cell Functions	NM_013563.3:1226
Col4a1-mRNA	0.884	0.118	3.64e-05	0.000783	loglinear	Cancer Progression	NM_009931.2:4116
Pvr-mRNA	0.854	0.114	3.69e-05	0.00079	loglinear	CD molecules, NK Cell Functions, T-Cell Functions	NM_027514.2:962
Tank-mRNA	0.602	0.0804	3.75e-05	0.0008	loglinear	Basic Cell Functions, Innate	NM_011529.1:491
Clec4a2-mRNA	1.18	0.157	3.77e-05	0.0008	loglinear	Innate	NM_001170332.1:923
Map3k1-mRNA	-0.53	0.0711	3.88e-05	0.00082	loglinear	Apoptosis, Innate	NM_011945.2:1640
Stat3-mRNA	0.467	0.0627	3.93e-05	0.000826	loglinear	Adaptive, Inflammation	NM_213659.2:2130
Socs1-mRNA	1.58	0.215	4.24e-05	0.000885	lm.nb	Cytokines & Receptors, T-Cell Functions	NM_009896.2:1020
Fcgr4-mRNA	1.28	0.173	4.25e-05	0.000885	lm.nb	CD molecules, T-Cell Functions	NM_144559.1:608
Fas-mRNA	0.776	0.105	4.28e-05	0.000885	loglinear	B-Cell Functions, CD molecules, Inflammation, T-Cell Functions, TNF Superfamily , Transporter Functions	NM_007987.2:596
C3-mRNA	0.619	0.0841	4.29e-05	0.000885	loglinear	Cancer Progression, Complement Pathway, Inflammation, Innate, Transporter Functions	NM_009778.2:285
Lif-mRNA	1.62	0.221	4.47e-05	0.000918	lm.nb	Cytokines & Receptors	NM_008501.2:3435
Irf1-mRNA	1.19	0.162	4.49e-05	0.000918	lm.nb	Interleukins, T-Cell Functions	NM_008390.1:365
Angpt1-mRNA	-1.71	0.234	4.66e-05	0.00095	loglinear	Apoptosis, Cancer Progression, Innate	NM_009640.3:1350
Ppbp-mRNA	-1.11	0.154	4.84e-05	0.000982	loglinear	Chemokines & Receptors	NM_023785.2:225
Il17ra-mRNA	0.93	0.128	4.86e-05	0.000982	loglinear	CD molecules, Cytokines & Receptors, Interleukins	NM_008359.1:312
Inpp5d-mRNA	0.861	0.121	5.46e-05	0.0011	loglinear	Apoptosis, B-Cell Functions, Interleukins	NM_001110192.1:2186
Csf1r-mRNA	0.669	0.094	5.56e-05	0.00111	loglinear	CD molecules, Chemokines & Receptors, Cytokines & Receptors, Innate, Macrophage Functions	NM_001037859.2:1892
Abcb1a-mRNA	-1.16	0.164	5.73e-05	0.00114	lm.nb	CD molecules, Cell Cycle, Transporter Functions	NM_011076.1:2600
Ccl24-mRNA	2.86	0.404	5.79e-05	0.00115	lm.nb	Adaptive, Chemokines & Receptors, Cytokines & Receptors, Inflammation	NM_019577.4:335
Spink5-mRNA	2.4	0.34	5.87e-05	0.00116	lm.nb	Adhesion	NM_001081180.1:2863
Psen2-mRNA	-0.617	0.0877	6.11e-05	0.0012	loglinear	Leukocyte Functions, T-Cell Functions	NM_001128605.1:560
Tlr8-mRNA	-1.38	0.197	6.17e-05	0.00121	loglinear	CD molecules, Inflammation, Innate, Interleukins, Pathogen Response, TLR	NM_133212.2:110
H2-Ab1-mRNA	-0.811	0.116	6.2e-05	0.00121	loglinear	Antigen Processing, Interferon, MHC, T-Cell Functions	NM_207105.2:164
Erbb2-mRNA	-0.623	0.0897	6.68e-05	0.0013	loglinear	Cancer Progression, Cytokines & Receptors	NM_001003817.1:1395
Mapk14-mRNA	-0.66	0.0955	6.97e-05	0.00135	loglinear	Innate, Senescence, Transporter Functions	NM_001168513.1:114
C2-mRNA	-0.775	0.113	7.19e-05	0.00139	loglinear	Complement Pathway, Innate	NM_013484.2:2359
Ly96-mRNA	0.43	0.0625	7.28e-05	0.0014	loglinear	Humoral, Inflammation, Innate, Pathogen Response	NM_001159711.1:64
Lyn-mRNA	0.714	0.104	7.35e-05	0.0014	loglinear	B-Cell Functions, Cytokines & Receptors, Dendritic Cell Functions, Inflammation, Innate, Transporter Functions	NM_010747.1:1725
Cd200r1-mRNA	0.795	0.116	7.38e-05	0.0014	loglinear	B-Cell Functions	NM_021325.3:1090
Syk-mRNA	0.75	0.109	7.38e-05	0.0014	loglinear	B-Cell Functions, Innate, Interleukins, Leukocyte Functions, Macrophage Functions, T-Cell Functions, Transporter Functions	NM_001198977.1:2064
Lilra5-mRNA	-2.04	0.3	7.81e-05	0.00147	loglinear	CD molecules, Innate	NM_001081239.2:994
C4b-mRNA	-0.581	0.0857	8.1e-05	0.00152	loglinear	Complement Pathway, Humoral, Inflammation, Innate	NM_009780.2:491
Egr2-mRNA	3.05	0.45	8.12e-05	0.00152	loglinear		NM_010118.2:1785
Bid-mRNA	1.02	0.152	8.87e-05	0.00165	loglinear	Apoptosis, Cell Cycle, Innate	NM_007544.3:1307
Fyn-mRNA	-0.866	0.129	8.99e-05	0.00167	loglinear	Transporter Functions	NM_008054.2:1030
Cybb-mRNA	0.876	0.132	9.23e-05	0.0017	lm.nb	Innate, Transporter Functions	NM_007807.2:1535
Prkce-mRNA	-0.828	0.124	9.24e-05	0.0017	loglinear	Cell Cycle, Cytokines & Receptors, Macrophage Functions, TLR, Transporter Functions	NM_011104.2:1510
Itgax-mRNA	1.34	0.202	9.77e-05	0.00179	lm.nb	Adhesion, CD molecules, Innate, T-Cell Functions	NM_021334.2:327
Serping1-mRNA	-0.588	0.089	9.77e-05	0.00179	loglinear	Complement Pathway, Innate	NM_009776.3:1480
Egr3-mRNA	1.61	0.244	9.81e-05	0.00179	lm.nb	Apoptosis	NM_018781.2:518
Ptgs2-mRNA	1.14	0.175	0.000105	0.0019	lm.nb	Apoptosis, Inflammation, Pathogen Response	NM_011198.3:675
Thy1-mRNA	-1.34	0.205	0.000109	0.00197	loglinear	Adhesion, CD molecules, T-Cell Functions	NM_009382.3:425
Traf3-mRNA	0.654	0.101	0.000111	0.00199	loglinear	Apoptosis, Cytokines & Receptors, Innate, TLR	NM_001048206.1:6385
Il1r1-mRNA	0.788	0.121	0.000111	0.002	lm.nb	Adaptive, CD molecules, Cytokines & Receptors, Inflammation, Innate, Interleukins, T-Cell Functions	NM_001123382.1:820
Btla-mRNA	-1.07	0.168	0.000129	0.00231	loglinear	B-Cell Functions, CD molecules, T-Cell Functions	NM_001037719.2:24
Cd38-mRNA	0.897	0.142	0.000137	0.00243	lm.nb	Apoptosis, B-Cell Functions, CD molecules	NM_007646.4:1490
C1s1-mRNA	-0.639	0.102	0.000149	0.00264	loglinear	Complement Pathway, Innate	NM_144938.2:2490
Saa1-mRNA	6.87	1.11	0.000156	0.00275	lm.nb	Adhesion, Cytokines & Receptors, Innate, Macrophage Functions	NM_009117.3:351
Flt3l-mRNA	-1.38	0.224	0.000164	0.00289	loglinear	Cytokines & Receptors, NK Cell Functions	NM_013520.2:529
Icam1-mRNA	0.646	0.105	0.000167	0.00292	loglinear	Adaptive, Antigen Processing, CD molecules, Leukocyte Functions, T-Cell Functions, Transporter Functions	NM_010493.2:2195
Lamp1-mRNA	-0.41	0.067	0.000174	0.00304	loglinear	CD molecules, Transporter Functions	NM_010684.2:2080
Il22-mRNA	6.4	1.05	0.000178	0.00309	lm.nb	Adaptive, Cytokines & Receptors, Inflammation, Interleukins	NM_016971.1:477
Icos-mRNA	-1.08	0.178	0.000186	0.00321	loglinear	CD molecules, T-Cell Functions	NM_017480.1:142
Cd2-mRNA	-2.2	0.363	0.000188	0.00324	lm.nb	CD molecules, NK Cell Functions, T-Cell Functions	XM_006500959.1:82
Vegfa-mRNA	-0.613	0.101	0.00019	0.00326	loglinear	Apoptosis, Cytokines & Receptors, Macrophage Functions, T-Cell Functions	NM_001025250.3:3015
Pparg-mRNA	-0.958	0.158	0.000191	0.00326	loglinear	Cytokines & Receptors, Inflammation, Innate, Macrophage Functions, Transporter Functions	NM_011146.1:1060
Mx2-mRNA	2.08	0.344	0.000193	0.0033	lm.nb	Innate	NM_013606.1:2095
Tlr4-mRNA	0.705	0.117	0.000202	0.00344	loglinear	Adaptive, CD molecules, Chemokines & Receptors, Inflammation, Innate, Interleukins, Pathogen Response, T-Cell Functions, TLR	NM_021297.2:2510
Klra17-mRNA	2.04	0.341	0.000205	0.00346	lm.nb	NK Cell Functions	NM_133203.4:58
Fcer2a-mRNA	0.991	0.166	0.000206	0.00348	loglinear	Adaptive, B-Cell Functions, CD molecules, Humoral, Inflammation, Macrophage Functions	NM_001253737.1:1770
Nrp1-mRNA	-1.24	0.208	0.000215	0.0036	lm.nb	Adhesion, CD molecules	NM_008737.2:1190
Herc6-mRNA	0.963	0.162	0.000215	0.0036	lm.nb	Basic Cell Functions	NM_025992.2:876
Notch1-mRNA	-0.544	0.0916	0.000219	0.00366	loglinear	Basic Cell Functions	NM_008714.2:1425
Irgm2-mRNA	1.31	0.221	0.00022	0.00366	lm.nb	Innate, Interferon	NM_019440.2:2555
Adora2a-mRNA	1.53	0.258	0.000222	0.00367	lm.nb	Apoptosis, Inflammation	NM_009630.2:2306
Cd4-mRNA	-1.67	0.284	0.000235	0.00387	lm.nb	Adaptive, B-Cell Functions, CD molecules, Innate, T-Cell Functions	NM_013488.2:950
Tapbp-mRNA	0.719	0.123	0.000249	0.00409	lm.nb	Antigen Processing, MHC	NM_009318.2:2195
Ifit1-mRNA	1.44	0.248	0.000258	0.00422	lm.nb	Interferon, Transporter Functions	NM_008331.2:890
Tcf7-mRNA	-1.31	0.226	0.000265	0.0043	lm.nb	Apoptosis, Interleukins, T-Cell Functions	NM_009331.3:1810
Prg2-mRNA	5	0.865	0.000265	0.0043	lm.nb	Basic Cell Functions	NM_008920.4:119
Irak4-mRNA	0.477	0.0826	0.000266	0.0043	loglinear	Cytokines & Receptors, Innate, Interleukins	NM_029926.5:250
Il18r1-mRNA	-0.685	0.119	0.000268	0.00433	lm.nb	CD molecules, Innate, T-Cell Functions	NM_001161842.1:620
Prf1-mRNA	-1.27	0.22	0.000275	0.00443	lm.nb		NM_011073.2:1350
Klra7-mRNA	-1.62	0.283	0.000283	0.00454	loglinear	Adhesion, NK Cell Functions	NM_001110323.1:250
H2-Eb1-mRNA	-0.722	0.126	0.000289	0.00461	loglinear	Antigen Processing, Interleukins, MHC	NM_010382.2:935
Lgals3-mRNA	0.689	0.121	0.000297	0.00472	loglinear	Innate, T-Cell Functions	NM_001145953.1:665
Dll4-mRNA	-0.692	0.122	0.000298	0.00472	loglinear	Cancer Progression	NM_019454.2:542
Tap2-mRNA	1.43	0.252	0.00031	0.00491	lm.nb	Antigen Processing, MHC, Transporter Functions	NM_011530.2:495
Tnfrsf14-mRNA	1	0.177	0.000314	0.00494	lm.nb	CD molecules, T-Cell Functions, TNF Superfamily	NM_178931.2:625
Muc1-mRNA	-0.503	0.0892	0.000317	0.00497	loglinear	Apoptosis, CD molecules, Cell Cycle	NM_013605.1:1445
Tlr5-mRNA	-1.38	0.246	0.000318	0.00497	lm.nb	Inflammation, Innate, Interleukins, TLR	NM_016928.2:560
Bcl2l1-mRNA	0.506	0.0903	0.000331	0.00516	loglinear	Apoptosis, Cytokines & Receptors, Innate	NM_009743.4:200
Anp32b-mRNA	0.466	0.0833	0.000339	0.00527	loglinear	Cell Cycle	NM_130889.2:480
Oas2-mRNA	1.78	0.319	0.00035	0.00542	lm.nb	Basic Cell Functions	NM_145227.3:414
Gata3-mRNA	-1.42	0.256	0.000355	0.00549	lm.nb	Adaptive, T-Cell Functions	NM_008091.3:1943
Eng-mRNA	-0.426	0.0772	0.000371	0.0057	loglinear	CD molecules, Macrophage Functions	NM_001146350.1:574
Ctsw-mRNA	-1.14	0.208	0.000379	0.00581	lm.nb	CD molecules	NM_009985.4:190
Pvrl2-mRNA	-0.371	0.0676	0.000385	0.00588	loglinear	Adhesion, NK Cell Functions, T-Cell Functions	NM_001159724.1:984
Ifit3-mRNA	1.5	0.273	0.000394	0.006	lm.nb	Interferon	NM_010501.1:1290
Lck-mRNA	-1.42	0.26	0.000401	0.00608	lm.nb	Apoptosis, B-Cell Functions, T-Cell Functions	NM_010693.2:1180
Stat2-mRNA	0.768	0.141	0.000414	0.00626	lm.nb	Basic Cell Functions	NM_019963.1:362
Cd163-mRNA	0.66	0.122	0.000432	0.00652	loglinear	Cancer Progression, CD molecules, Inflammation	NM_053094.2:3225
Ikzf2-mRNA	-1.19	0.22	0.000436	0.00655	loglinear	T-Cell Functions	NM_011770.4:7230
Cx3cr1-mRNA	-0.597	0.111	0.000442	0.00662	loglinear	Chemokines & Receptors, Cytokines & Receptors, Macrophage Functions, Microglial Functions	NM_009987.3:2696
Map3k5-mRNA	-0.761	0.142	0.000446	0.00665	loglinear	Apoptosis, Innate	NM_008580.4:640
Il21r-mRNA	0.78	0.145	0.000447	0.00665	loglinear	CD molecules, Cytokines & Receptors	NM_021887.1:619
Ncam1-mRNA	-1.39	0.258	0.000448	0.00665	loglinear	Adhesion, CD molecules, NK Cell Functions	NM_001113204.1:740
Psmb10-mRNA	0.972	0.181	0.000451	0.00668	lm.nb	Humoral, T-Cell Functions	NM_013640.3:401
Itga6-mRNA	-0.581	0.108	0.000453	0.00668	loglinear	Adhesion, Apoptosis, CD molecules, Leukocyte Functions	NM_008397.3:910
Tnfrsf10b-mRNA	0.748	0.14	0.000458	0.00673	loglinear	Apoptosis, CD molecules, TNF Superfamily	NM_020275.3:1625
Stat1-mRNA	1.18	0.222	0.000475	0.00696	lm.nb	Adaptive, Cytokines & Receptors, Innate, T-Cell Functions	NM_009283.3:1590
Cxcr6-mRNA	-1.29	0.243	0.000487	0.00711	loglinear	CD molecules, Chemokines & Receptors, Innate	NM_030712.4:650
Jak3-mRNA	0.707	0.133	0.000489	0.00711	loglinear	B-Cell Functions, Cytokines & Receptors, Innate, Interleukins, T-Cell Functions	NM_010589.5:145
H2-DMa-mRNA	-0.741	0.14	0.000496	0.0072	loglinear	Antigen Processing, MHC, T-Cell Functions	NM_010386.3:530
Col1a1-mRNA	-0.736	0.139	0.000503	0.00727	lm.nb	Cancer Progression, Transporter Functions	NM_007742.3:215
Pdcd1-mRNA	2.08	0.396	0.000516	0.00742	lm.nb	Apoptosis, CD molecules, Humoral, T-Cell Functions	NM_008798.1:1134
Usp18-mRNA	0.923	0.175	0.000518	0.00742	lm.nb	Basic Cell Functions	NM_011909.2:1190
Il12b-mRNA	2.26	0.43	0.000519	0.00742	lm.nb	Cell Cycle, Cytokines & Receptors, Interleukins, NK Cell Functions, T-Cell Functions	NM_008352.1:1045
St6gal1-mRNA	-0.742	0.141	0.00052	0.00742	loglinear	Basic Cell Functions, Humoral	NM_001252506.1:1564
Ltbr-mRNA	0.297	0.0565	0.00053	0.00754	loglinear	Apoptosis, TNF Superfamily	NM_010736.3:1962
Stat5b-mRNA	-0.491	0.0936	0.000535	0.00759	loglinear	B-Cell Functions, Cell Cycle, Interleukins, NK Cell Functions, T-Cell Functions	NM_011489.3:4855
Tab1-mRNA	-0.591	0.114	0.000566	0.00802	loglinear	Basic Cell Functions, Innate	NM_025609.2:570
Sigirr-mRNA	-0.831	0.16	0.000572	0.00807	loglinear	Chemokines & Receptors, Cytokines & Receptors, Innate	NM_023059.3:800
Pecam1-mRNA	-0.677	0.131	0.00058	0.00816	lm.nb	Adhesion, CD molecules, Leukocyte Functions, Transporter Functions	NM_008816.2:1100
Psmb8-mRNA	0.746	0.144	0.000593	0.00829	lm.nb	Antigen Processing	NM_010724.2:362
Cfd-mRNA	-2.93	0.567	0.000593	0.00829	lm.nb	Complement Pathway, Innate	NM_013459.1:526
C1qa-mRNA	-0.514	0.1	0.000623	0.00868	loglinear	Complement Pathway, Innate	NM_007572.2:566
Tgfbr2-mRNA	-0.49	0.0957	0.000625	0.00868	loglinear	Apoptosis, Cancer Progression	NM_009371.2:475
Mapk11-mRNA	0.916	0.179	0.000635	0.0088	lm.nb	Basic Cell Functions, Innate	NM_011161.5:396
Rel-mRNA	0.567	0.111	0.000649	0.00896	loglinear	Cytokines & Receptors, Interleukins, T-Cell Functions	NM_009044.2:1290
Rsad2-mRNA	1.86	0.366	0.000656	0.00903	lm.nb	Basic Cell Functions	NM_021384.4:510
Tnfrsf9-mRNA	4.36	0.859	0.000668	0.00917	lm.nb	CD molecules, TNF Superfamily	NM_001077508.1:1590
Sh2d1b1-mRNA	-1.13	0.223	0.000673	0.00922	lm.nb	Interferon, NK Cell Functions	NM_012009.4:973
Smad4-mRNA	-0.411	0.0813	0.000686	0.00936	loglinear	Cancer Progression	NM_008540.2:2885
Txk-mRNA	-1.51	0.299	0.000691	0.0094	loglinear	Adaptive, Cytokines & Receptors, Interleukins, T-Cell Functions	NM_001122754.1:835
Rela-mRNA	0.452	0.0898	0.000701	0.00951	loglinear	Innate, Interleukins, Pathogen Response	NM_009045.4:645
Runx3-mRNA	1.88	0.373	0.000703	0.00951	lm.nb	Apoptosis, Cell Cycle, Interferon	NM_019732.2:803
Cd3e-mRNA	-1.18	0.235	0.000718	0.00969	lm.nb	CD molecules, Interferon, Interleukins, T-Cell Functions	NM_007648.4:380
Nfkb1-mRNA	0.257	0.0513	0.000727	0.00975	loglinear	Adaptive, Cytokines & Receptors, Humoral, Inflammation, Innate, Interleukins, Senescence, T-Cell Functions	NM_008689.2:2125
Itgae-mRNA	-1.12	0.224	0.000727	0.00975	loglinear	Adhesion, CD molecules	NM_008399.1:775
Sell-mRNA	0.648	0.13	0.000739	0.00987	loglinear	Adhesion, Apoptosis, CD molecules, T-Cell Functions	NM_001164059.1:664
Cd44-mRNA	1.26	0.253	0.00074	0.00987	loglinear	Cancer Progression, Cytokines & Receptors, Transporter Functions	NM_009851.2:112
Zap70-mRNA	-1.04	0.209	0.000761	0.0101	loglinear	T-Cell Functions	NM_009539.2:1030
Lrrn3-mRNA	-2.2	0.444	0.000787	0.0104	lm.nb	CD molecules	NM_010733.2:1765
Tlr3-mRNA	-0.683	0.138	0.000793	0.0105	loglinear	CD molecules, Chemokines & Receptors, Inflammation, Innate, Interleukins, Pathogen Response, TLR, Transporter Functions	NM_126166.2:1165
Fut7-mRNA	1.42	0.289	0.000843	0.0111	loglinear	Leukocyte Functions, T-Cell Functions	NM_001177367.1:1151
Jak2-mRNA	0.458	0.0946	0.000912	0.012	loglinear	Adaptive, Cytokines & Receptors, Innate, Interleukins, T-Cell Functions	NM_008413.2:1049
Cxcl13-mRNA	1.98	0.409	0.000932	0.0122	lm.nb	Adaptive, B-Cell Functions, Chemokines & Receptors, Cytokines & Receptors, Humoral, Inflammation, T-Cell Functions	NM_018866.2:551
Camp-mRNA	2.25	0.468	0.000955	0.0125	lm.nb	Adaptive, Cancer Progression, Inflammation, Innate	NM_009921.2:355
Ccl22-mRNA	0.946	0.198	0.00101	0.0132	lm.nb	Chemokines & Receptors, Cytokines & Receptors, Humoral, Inflammation	NM_009137.2:1096
Il7r-mRNA	0.705	0.148	0.00101	0.0132	lm.nb	B-Cell Functions, CD molecules, Cytokines & Receptors, T-Cell Functions	NM_008372.3:1020
Cd3d-mRNA	-1.07	0.226	0.00106	0.0137	lm.nb	CD molecules, T-Cell Functions	NM_013487.2:289
Klrc1-mRNA	-1.09	0.23	0.00107	0.0138	lm.nb	CD molecules, NK Cell Functions	NM_001136068.1:68
Pik3cd-mRNA	0.474	0.1	0.00108	0.0139	loglinear	Inflammation, Innate	XM_003945690.1:4648
Il1rl1-mRNA	-0.907	0.192	0.0011	0.0142	loglinear	Chemokines & Receptors, Cytokines & Receptors, Inflammation, Innate, Interleukins, Macrophage Functions, Transporter Functions	NM_001025602.2:815
Itk-mRNA	-1.5	0.32	0.00112	0.0144	lm.nb	Adaptive, Cytokines & Receptors, Interleukins, T-Cell Functions	NM_010583.3:404
Atg16l1-mRNA	-0.447	0.0966	0.00124	0.0158	loglinear	Transporter Functions	NM_001205391.1:280
Klrb1c-mRNA	-1.45	0.314	0.00124	0.0158	loglinear	NK Cell Functions	NM_008527.2:47
Tnfsf13-mRNA	-0.812	0.176	0.00126	0.0159	lm.nb	CD molecules, Cytokines & Receptors, TNF Superfamily	NM_023517.2:1443
Pik3cg-mRNA	0.81	0.175	0.00126	0.0159	lm.nb	Apoptosis, Inflammation, Innate	NM_020272.2:2890
Itgb1-mRNA	-0.307	0.0666	0.00126	0.0159	loglinear	Adhesion, CD molecules, Cell Cycle, Leukocyte Functions	NM_010578.1:1855
Abcg1-mRNA	-0.61	0.132	0.00127	0.016	lm.nb	Innate, Transporter Functions	NM_009593.1:295
Pla2g6-mRNA	-0.541	0.118	0.0013	0.0163	loglinear	Basic Cell Functions	NM_001199023.1:768
Cd53-mRNA	0.644	0.141	0.00133	0.0167	loglinear	CD molecules	NM_007651.3:2300
Il10ra-mRNA	0.848	0.186	0.00137	0.0171	lm.nb	CD molecules	NM_008348.2:75
Ly86-mRNA	-0.549	0.12	0.00137	0.0171	loglinear	Humoral, Inflammation, Innate, Pathogen Response	NM_010745.2:725
Ccl6-mRNA	0.743	0.164	0.00145	0.018	lm.nb	Chemokines & Receptors, Cytokines & Receptors	NM_009139.2:825
Cd200-mRNA	-0.357	0.0791	0.00146	0.0182	loglinear	CD molecules	NM_010818.3:686
Itgb3-mRNA	0.839	0.189	0.00163	0.0201	lm.nb	CD molecules, Leukocyte Functions, Macrophage Functions, Transporter Functions	NM_016780.2:2595
Tlr1-mRNA	0.89	0.201	0.00163	0.0201	lm.nb	CD molecules, Inflammation, Innate, Interleukins, Macrophage Functions, TLR	NM_030682.1:805
Ikbkb-mRNA	-0.334	0.0757	0.00168	0.0206	loglinear	B-Cell Functions, Innate	NM_010546.2:498
Cxcr5-mRNA	-2.34	0.531	0.00172	0.0211	lm.nb	B-Cell Functions, CD molecules, Chemokines & Receptors	NM_007551.2:1648
Atg10-mRNA	-0.861	0.196	0.00177	0.0216	loglinear	Transporter Functions	NM_025770.3:46
Ubc-mRNA	-0.404	0.0926	0.00182	0.0223	loglinear	Basic Cell Functions, Innate	NM_019639.4:2193
Ptprc-mRNA	0.462	0.107	0.00194	0.0236	loglinear	B-Cell Functions, CD molecules, Cytokines & Receptors, T-Cell Functions	NM_011210.3:2320
Nup107-mRNA	-0.357	0.0828	0.00195	0.0237	loglinear	Transporter Functions	NM_134010.2:200
Atg12-mRNA	-0.41	0.0955	0.00201	0.0243	loglinear	Innate, Transporter Functions	NM_026217.1:1800
Ddx60-mRNA	0.979	0.229	0.00204	0.0247	lm.nb	Basic Cell Functions	NM_001081215.1:2965
Dusp6-mRNA	0.427	0.0999	0.00205	0.0247	loglinear	Apoptosis, Innate	NM_026268.2:1648
Itgal-mRNA	0.604	0.142	0.00217	0.026	loglinear	Adhesion, CD molecules, Leukocyte Functions, T-Cell Functions	NM_008400.2:950
Il17f-mRNA	3.3	0.779	0.00217	0.026	lm.nb	Cytokines & Receptors, Inflammation, Interleukins, Macrophage Functions	NM_145856.2:625
Cyld-mRNA	0.497	0.118	0.00227	0.0272	loglinear	Apoptosis, Cell Cycle, Innate	NM_001276279.1:2200
Tnfsf10-mRNA	-0.707	0.168	0.0023	0.0274	loglinear	Apoptosis, CD molecules, Cytokines & Receptors, TNF Superfamily	NM_009425.2:2055
Nod1-mRNA	0.579	0.138	0.00231	0.0275	lm.nb	Antigen Processing, Innate, Interleukins, Transporter Functions	NM_172729.2:1446
Foxj1-mRNA	-0.584	0.141	0.00254	0.03	lm.nb	Humoral, Interleukins, Leukocyte Functions, T-Cell Functions	NM_008240.3:2179
Reps1-mRNA	-0.428	0.103	0.00254	0.03	loglinear	Basic Cell Functions	NM_001111065.1:294
Vegfc-mRNA	-0.572	0.139	0.00261	0.0307	lm.nb	Cancer Progression	NM_009506.2:1320
Lyve1-mRNA	0.506	0.123	0.00261	0.0307	loglinear	Adhesion, Transporter Functions	NM_053247.4:150
Xaf1-mRNA	0.832	0.203	0.00264	0.031	lm.nb	Apoptosis	NM_001037713.3:100
Pdgfc-mRNA	-1.44	0.352	0.00268	0.0314	lm.nb	Basic Cell Functions	NM_019971.2:1165
Kit-mRNA	-0.624	0.153	0.00274	0.032	loglinear	CD molecules, Cytokines & Receptors	NM_001122733.1:4275
Tnfrsf13c-mRNA	-1.46	0.358	0.00281	0.0327	loglinear	B-Cell Functions, CD molecules, T-Cell Functions, TNF Superfamily	NM_028075.2:1170
Il17b-mRNA	1.71	0.423	0.00288	0.0334	lm.nb	Cytokines & Receptors, Inflammation	NM_019508.1:346
Tgfbr1-mRNA	0.377	0.0937	0.00299	0.0346	loglinear	Apoptosis, Cancer Progression	NM_009370.2:4425
Serpinb2-mRNA	2.07	0.514	0.00301	0.0347	lm.nb	Senescence	NM_001174170.1:715
Nt5e-mRNA	-0.513	0.128	0.00306	0.0352	loglinear	B-Cell Functions, CD molecules, Inflammation	NM_011851.3:1600
Egr1-mRNA	0.603	0.151	0.00314	0.0361	lm.nb	Interleukins, Senescence, T-Cell Functions	NM_007913.5:515
Hcst-mRNA	0.878	0.222	0.00328	0.0376	lm.nb	Basic Cell Functions	NM_011827.3:166
Txnip-mRNA	-0.392	0.0992	0.00334	0.0382	loglinear	Apoptosis, Cell Cycle, Innate	NM_023719.1:2340
Rrad-mRNA	0.41	0.104	0.00347	0.0395	loglinear	Basic Cell Functions	NM_019662.2:1439
Bcl2-mRNA	-0.48	0.123	0.00356	0.0406	loglinear	B-Cell Functions, Innate, T-Cell Functions	NM_009741.3:1844
Batf-mRNA	0.597	0.153	0.00357	0.0406	loglinear		NM_016767.2:750
Ifi27-mRNA	-0.453	0.117	0.00376	0.0426	loglinear	Interferon, NK Cell Functions	NM_026790.2:166
Abca1-mRNA	-0.91	0.236	0.00385	0.0435	lm.nb	Innate, Transporter Functions	NM_013454.3:6865
Cd1d1-mRNA	-1.07	0.278	0.00388	0.0437	lm.nb	Antigen Processing, CD molecules, Innate, Interleukins, Macrophage Functions, MHC, T-Cell Functions	NM_007639.3:1340
Lamp3-mRNA	-0.582	0.151	0.00393	0.0442	lm.nb	CD molecules	NM_177356.3:1074
Nos2-mRNA	1.87	0.488	0.00397	0.0445	lm.nb	Adaptive, Apoptosis, Inflammation, Interferon, T-Cell Functions	NM_010927.3:3715
Il16-mRNA	-0.466	0.123	0.00438	0.0489	loglinear	Chemokines & Receptors, Cytokines & Receptors, Interleukins, Leukocyte Functions	NM_010551.3:3095
Tlr7-mRNA	0.562	0.149	0.00442	0.0494	loglinear	Chemokines & Receptors, Inflammation, Innate, Interleukins, Microglial Functions, Pathogen Response, TLR	NM_133211.3:3210
Lamp2-mRNA	-0.359	0.0958	0.00456	0.0508	loglinear	CD molecules	NM_001017959.1:908
Ccl27a-mRNA	-1.06	0.284	0.00461	0.0512	lm.nb	Cytokines & Receptors	NM_001048179.1:265
Angpt2-mRNA	0.533	0.143	0.00464	0.0514	lm.nb	Adhesion, Cancer Progression	NM_007426.3:2020
Smn1-mRNA	0.263	0.0708	0.00484	0.0533	loglinear	Cancer Progression	NM_011420.2:390
Pla2g1b-mRNA	-2.14	0.577	0.00484	0.0533	loglinear	Basic Cell Functions	NM_011107.1:360
Tyk2-mRNA	0.659	0.178	0.00491	0.054	loglinear	Innate, T-Cell Functions	NM_001205312.1:1532
Cd3g-mRNA	-1.68	0.458	0.00515	0.0565	lm.nb	Apoptosis, CD molecules, T-Cell Functions, Transporter Functions	NM_009850.2:430
Cd207-mRNA	-1.44	0.391	0.00517	0.0566	lm.nb	CD molecules	NM_144943.3:605
Vim-mRNA	-0.453	0.124	0.0052	0.0567	lm.nb	Cancer Progression	NM_011701.4:34
Ccr6-mRNA	-1.19	0.325	0.0052	0.0567	lm.nb	Adaptive, CD molecules, Chemokines & Receptors, Humoral, Innate, T-Cell Functions	NM_001190333.1:660
Ccl25-mRNA	-0.586	0.161	0.00541	0.0587	loglinear	Adaptive, Chemokines & Receptors, Cytokines & Receptors, Inflammation, Leukocyte Functions	NM_009138.3:316
Cma1-mRNA	-1.7	0.471	0.00557	0.0604	lm.nb	Adaptive, Cancer Progression, Inflammation, Interleukins, T-Cell Functions	NM_010780.2:860
Cd70-mRNA	1.75	0.486	0.00562	0.0607	lm.nb	B-Cell Functions, CD molecules, Cytokines & Receptors, TNF Superfamily	NM_011617.1:650
Slamf7-mRNA	0.704	0.195	0.00563	0.0607	lm.nb	CD molecules, Innate, NK Cell Functions	NM_144539.5:750
Chuk-mRNA	-0.272	0.0756	0.00576	0.062	loglinear	Innate	NM_001162410.1:222
Tgfb2-mRNA	-0.604	0.168	0.00587	0.063	loglinear	Apoptosis, Cell Cycle, Cytokines & Receptors, T-Cell Functions	NM_009367.1:1685
Apoe-mRNA	-1.28	0.358	0.00591	0.0632	lm.nb	Apoptosis, Cancer Progression, Transporter Functions	NM_009696.3:129
Il15ra-mRNA	1.17	0.327	0.00592	0.0632	lm.nb	CD molecules, NK Cell Functions	NM_008358.2:800
Mst1r-mRNA	0.702	0.199	0.00635	0.0677	loglinear	CD molecules, Innate	NM_009074.1:3135
Irf3-mRNA	-0.295	0.084	0.00661	0.0703	loglinear	Adaptive, Cytokines & Receptors, Innate, Pathogen Response, Senescence, TLR	NM_016849.4:526
Crebbp-mRNA	-0.319	0.0911	0.00669	0.071	loglinear	Cancer Progression, Innate, T-Cell Functions	NM_001025432.1:3770
Nfatc1-mRNA	-0.513	0.146	0.00671	0.071	loglinear	Cell Cycle, T-Cell Functions, Transporter Functions	NM_016791.4:1570
Zfp13-mRNA	-0.741	0.212	0.00672	0.071	loglinear	Basic Cell Functions	NM_011747.2:419
Cd244-mRNA	0.672	0.194	0.00719	0.0758	loglinear	CD molecules, NK Cell Functions	NM_018729.2:262
Cd9-mRNA	-0.551	0.16	0.00725	0.0762	lm.nb	Adhesion, CD molecules	NM_007657.3:620
Mertk-mRNA	-0.546	0.158	0.00736	0.0773	lm.nb	Adhesion, Apoptosis, NK Cell Functions, Transporter Functions	NM_008587.1:1320
Il2ra-mRNA	0.829	0.243	0.00775	0.0812	lm.nb	Adaptive, B-Cell Functions, CD molecules, Inflammation, T-Cell Functions	NM_008367.2:325
Itgb4-mRNA	-0.526	0.155	0.00788	0.0824	loglinear	Adhesion, CD molecules	NM_001005608.2:3355
Tfeb-mRNA	0.27	0.0796	0.00797	0.0831	loglinear	Humoral	NM_001161723.1:534
Tnfrsf11a-mRNA	0.585	0.172	0.008	0.0832	loglinear	Adaptive, CD molecules, Cytokines & Receptors, Interleukins, TNF Superfamily	NM_009399.3:692
Abl1-mRNA	-0.29	0.086	0.00827	0.0858	loglinear	Apoptosis, Cell Cycle, Innate, Senescence	NM_009594.4:1378
Psmb9-mRNA	0.637	0.19	0.00853	0.0883	lm.nb	Antigen Processing	NM_013585.2:540
Ifngr1-mRNA	-0.249	0.0744	0.0086	0.0888	loglinear	Adaptive, CD molecules, Cytokines & Receptors, Innate, Interferon	NM_010511.2:985
Trem2-mRNA	0.938	0.281	0.0087	0.0896	loglinear	Basic Cell Functions, Humoral	NM_031254.2:646
Klrk1-mRNA	-0.954	0.288	0.00909	0.0934	lm.nb	CD molecules, MHC, NK Cell Functions	NM_001083322.1:144
Runx1-mRNA	-0.177	0.0542	0.00966	0.0991	loglinear		NM_001111021.1:3055
Cxcl12-mRNA	0.464	0.143	0.0101	0.103	lm.nb	Chemokines & Receptors, Cytokines & Receptors, Leukocyte Functions, T-Cell Functions, Transporter Functions	NM_021704.3:259
Ncr1-mRNA	-0.498	0.154	0.0103	0.105	loglinear	CD molecules	NM_010746.3:391
Bcl6-mRNA	-0.401	0.125	0.0106	0.108	loglinear	B-Cell Functions, Inflammation, T-Cell Functions	NM_009744.3:185
Map3k7-mRNA	-0.183	0.0569	0.0107	0.109	loglinear	Apoptosis, Innate, T-Cell Functions, TLR	NM_009316.1:822
Aire-mRNA	1.72	0.538	0.0108	0.11	loglinear	Humoral, Innate	NM_009646.1:656
Tnfsf12-mRNA	-0.583	0.183	0.011	0.112	loglinear	Apoptosis, Cytokines & Receptors, TNF Superfamily	NM_011614.3:1215
Cd22-mRNA	-1.17	0.369	0.0111	0.112	lm.nb	Adhesion, B-Cell Functions, CD molecules	NM_001043317.2:865
Cd83-mRNA	0.4	0.126	0.0113	0.114	lm.nb	B-Cell Functions, CD molecules, Dendritic Cell Functions, Humoral, Interleukins, T-Cell Functions	NM_009856.2:1624
Ifnar1-mRNA	0.276	0.0869	0.0113	0.114	loglinear	Adaptive, Interferon, T-Cell Functions	NM_010508.1:1195
Jun-mRNA	-0.36	0.114	0.0116	0.116	loglinear	Apoptosis, Pathogen Response	NM_010591.2:2212
Yy1-mRNA	-0.235	0.0749	0.0119	0.119	loglinear	T-Cell Functions	NM_009537.3:760
Ada-mRNA	0.895	0.286	0.0121	0.121	lm.nb	Adhesion, B-Cell Functions, T-Cell Functions	NM_007398.3:795
Nfatc2-mRNA	-0.83	0.266	0.0124	0.124	lm.nb	Cytokines & Receptors, T-Cell Functions	NM_001037177.1:1559
Cxcr3-mRNA	-0.766	0.248	0.0129	0.128	lm.nb	Adaptive, CD molecules, Chemokines & Receptors, Cytokines & Receptors, Innate, T-Cell Functions	NM_009910.2:605
Blnk-mRNA	-1.3	0.425	0.0135	0.134	lm.nb	B-Cell Functions, Humoral	NM_008528.4:1546
Cd247-mRNA	-1.36	0.445	0.0136	0.135	lm.nb	CD molecules, NK Cell Functions, T-Cell Functions	NM_001113391.2:215
Smad3-mRNA	0.151	0.0501	0.0148	0.147	loglinear	Cancer Progression	NM_016769.3:1845
Icam4-mRNA	0.838	0.282	0.0157	0.155	lm.nb	Adhesion, CD molecules	NM_023892.2:540
Ido1-mRNA	2.03	0.688	0.0163	0.161	lm.nb	Adaptive, Cytokines & Receptors, Inflammation, Interleukins, T-Cell Functions	NM_008324.1:521
Sh2d1a-mRNA	-1.86	0.633	0.0165	0.162	loglinear	Humoral, NK Cell Functions	NM_011364.3:250
Col3a1-mRNA	-0.562	0.194	0.0175	0.171	lm.nb	Adhesion, Cancer Progression, Cytokines & Receptors	NM_009930.1:4370
Cfp-mRNA	0.398	0.138	0.0179	0.175	loglinear	Cancer Progression, Complement Pathway, Innate	NM_008823.3:1107
Mcam-mRNA	0.254	0.0894	0.0194	0.19	loglinear	Adhesion, CD molecules	NM_023061.2:630
H2-D1-mRNA	0.169	0.0605	0.021	0.204	loglinear	Antigen Processing, MHC, T-Cell Functions	NM_010380.3:1133
Creb5-mRNA	0.625	0.227	0.0223	0.217	lm.nb	Adaptive, Inflammation	NM_172728.2:2415
Ifit2-mRNA	0.665	0.244	0.0232	0.225	lm.nb	Interferon	NM_008332.2:230
Casp8-mRNA	0.206	0.0757	0.0234	0.226	loglinear	Apoptosis, Cancer Progression, Innate, Macrophage Functions	NM_009812.2:1463
Mapk1-mRNA	-0.123	0.045	0.0235	0.227	loglinear	Apoptosis, B-Cell Functions, Innate, T-Cell Functions	NM_011949.3:2640
Nfatc4-mRNA	-0.474	0.174	0.0237	0.229	lm.nb	Adaptive, Inflammation	NM_023699.3:2205
F12-mRNA	3.17	1.17	0.0239	0.23	lm.nb	Basic Cell Functions, Innate	NM_021489.2:405
C1qb-mRNA	-0.326	0.121	0.0247	0.237	lm.nb	Complement Pathway, Innate	NM_009777.2:865
Irf2-mRNA	-0.283	0.105	0.0249	0.238	loglinear	Adhesion	NM_008391.2:440
Ewsr1-mRNA	-0.175	0.0652	0.0252	0.24	loglinear	Basic Cell Functions	NM_007968.3:150
Tmed1-mRNA	-0.118	0.0442	0.0254	0.242	loglinear	T-Cell Functions, Transporter Functions	NM_010744.3:104
Isg20-mRNA	-0.336	0.126	0.0256	0.243	lm.nb	Basic Cell Functions, Innate	NM_020583.5:552
Ccr7-mRNA	-0.393	0.148	0.0261	0.247	lm.nb	Adaptive, Antigen Processing, CD molecules, Chemokines & Receptors, Humoral, Inflammation, Interferon, Interleukins, Leukocyte Functions, Macrophage Functions, T-Cell Functions
Pnma1-mRNA	-0.838	0.315	0.0261	0.247	lm.nb	Adaptive, Adhesion, Inflammation	NM_027438.3:906
Map2k1-mRNA	0.191	0.0722	0.0264	0.249	loglinear	Adhesion, Cell Cycle, Innate, Senescence, Transporter Functions	NM_008927.3:1695
Rorc-mRNA	-0.458	0.173	0.0264	0.249	lm.nb	Adaptive, T-Cell Functions	NM_011281.2:648
Tal1-mRNA	-0.548	0.21	0.0283	0.267	loglinear	Cell Cycle	NM_011527.2:2490
Flt3-mRNA	-0.52	0.203	0.0308	0.29	loglinear	B-Cell Functions, CD molecules, Cytokines & Receptors, T-Cell Functions	NM_010229.2:3302
Il12rb2-mRNA	-0.897	0.351	0.0309	0.29	loglinear	Cytokines & Receptors, Interferon, T-Cell Functions	NM_008354.3:1395
Il12a-mRNA	0.476	0.186	0.031	0.29	loglinear	Cell Cycle, Cytokines & Receptors, Interleukins, NK Cell Functions, Pathogen Response, T-Cell Functions	NM_008351.1:355
Smad2-mRNA	-0.361	0.142	0.0313	0.292	loglinear	Cancer Progression	NM_010754.4:880
Gzmb-mRNA	-0.639	0.251	0.0313	0.292	lm.nb	Apoptosis, T-Cell Functions	NM_013542.2:1020
Cd276-mRNA	-0.458	0.18	0.0316	0.294	loglinear	CD molecules, Inflammation, Interleukins, T-Cell Functions	NM_133983.4:1278
Stat4-mRNA	-0.671	0.265	0.0323	0.3	lm.nb	Adaptive, Cytokines & Receptors, T-Cell Functions	NM_011487.4:1816
Il22ra2-mRNA	-0.842	0.334	0.0328	0.303	loglinear	Cytokines & Receptors, Interleukins	NM_178258.5:20
Ifi35-mRNA	0.229	0.0911	0.0328	0.303	loglinear	Interferon	NM_027320.4:820
Ifna1-mRNA	1.81	0.723	0.0339	0.313	lm.nb	Cytokines & Receptors, Innate, Interferon	NM_010502.2:30
Icosl-mRNA	0.303	0.125	0.0377	0.348	loglinear	B-Cell Functions, CD molecules, Interleukins, T-Cell Functions	NM_015790.3:349
Cmpk2-mRNA	0.658	0.274	0.0397	0.364	lm.nb	Basic Cell Functions	NM_020557.4:1600
Il15-mRNA	-0.941	0.392	0.0397	0.364	lm.nb	Cytokines & Receptors, Interleukins, NK Cell Functions, T-Cell Functions	NM_008357.2:854
Gfi1-mRNA	1.33	0.558	0.0405	0.371	lm.nb	Interleukins, T-Cell Functions, TLR	NM_010278.2:1875
Atg5-mRNA	-0.335	0.14	0.0406	0.371	loglinear	Apoptosis, Innate, Transporter Functions	NM_053069.5:2142
Pin1-mRNA	-0.594	0.25	0.0412	0.376	loglinear	Cell Cycle, Cytokines & Receptors, Innate	NM_023371.3:2480
Cx3cl1-mRNA	-0.488	0.209	0.0444	0.404	loglinear	Chemokines & Receptors, Cytokines & Receptors, Macrophage Functions	NM_009142.3:125
Klra4-mRNA	-0.904	0.388	0.0447	0.406	lm.nb	Adhesion, NK Cell Functions	NM_010649.3:169
Pycard-mRNA	0.485	0.213	0.049	0.444	loglinear	Apoptosis, Inflammation, Innate, Interleukins	NM_023258.4:1654
Atf2-mRNA	-0.18	0.0807	0.0526	0.476	loglinear	Innate	NM_001284371.1:1392
Cd99-mRNA	0.258	0.117	0.0545	0.492	loglinear	CD molecules	NM_025584.2:716
Ifih1-mRNA	0.294	0.135	0.057	0.513	loglinear	Apoptosis, Innate, Interferon	NM_027835.2:1997
Ctsh-mRNA	0.196	0.0906	0.0585	0.526	loglinear	Apoptosis, MHC, T-Cell Functions	NM_007801.2:1090
Bst2-mRNA	0.387	0.182	0.0621	0.558	lm.nb	CD molecules, Humoral, Innate	NM_198095.2:468
Ciita-mRNA	-0.667	0.321	0.0676	0.605	lm.nb	Interferon, MHC	NM_007575.2:1358
Pou2f2-mRNA	-0.384	0.185	0.0678	0.606	lm.nb	Humoral, T-Cell Functions	NM_001163556.1:52
Cr2-mRNA	-1.64	0.792	0.0687	0.613	lm.nb	B-Cell Functions, CD molecules, Complement Pathway, Dendritic Cell Functions, Innate	NM_007758.2:1650
Itga4-mRNA	-0.201	0.0996	0.0751	0.668	loglinear	Adhesion, CD molecules, Leukocyte Functions	NM_010576.3:6600
Irf4-mRNA	-0.447	0.224	0.0772	0.686	loglinear	Interleukins, T-Cell Functions, TLR	NM_013674.1:1878
C1ra-mRNA	0.237	0.119	0.0781	0.692	loglinear	Complement Pathway, Innate	NM_023143.3:1923
Ddx58-mRNA	0.26	0.131	0.0791	0.7	loglinear	Innate, Interferon	NM_172689.3:1751
H2-DMb1-mRNA	-0.309	0.157	0.0811	0.717	lm.nb	Antigen Processing, MHC	NM_010387.2:1089
Tnfsf13b-mRNA	-0.555	0.284	0.0823	0.726	loglinear	B-Cell Functions, CD molecules, Cytokines & Receptors, T-Cell Functions, TNF Superfamily	NM_033622.1:225
Tnfrsf4-mRNA	0.844	0.439	0.0869	0.764	lm.nb	B-Cell Functions, CD molecules, Cytokines & Receptors, Inflammation, T-Cell Functions, TNF Superfamily	NM_011659.2:320
Il3ra-mRNA	0.289	0.151	0.087	0.764	lm.nb	CD molecules, Cytokines & Receptors	NM_008369.1:567
Il6ra-mRNA	0.245	0.128	0.0872	0.764	loglinear	CD molecules, Chemokines & Receptors, Cytokines & Receptors, Interleukins	NM_010559.2:2825
Gpi1-mRNA	-0.143	0.0745	0.0878	0.768	loglinear	Apoptosis, Cytokines & Receptors, Humoral	NM_008155.4:1540
Ctss-mRNA	0.224	0.117	0.0883	0.771	loglinear	Innate	NM_021281.2:740
Maf-mRNA	-0.482	0.253	0.0892	0.778	loglinear	T-Cell Functions	NM_001025577.2:43
Traf2-mRNA	0.151	0.0795	0.09	0.783	loglinear	Apoptosis, Cytokines & Receptors, Innate, Interleukins, T-Cell Functions	NM_009422.2:1334
Ctsl-mRNA	-0.362	0.192	0.0923	0.8	lm.nb	Basic Cell Functions	NM_009984.3:45
Igf2r-mRNA	-0.293	0.156	0.0923	0.8	loglinear	Apoptosis, CD molecules, Transporter Functions	NM_010515.1:2585
Lbp-mRNA	0.185	0.0981	0.0925	0.8	loglinear	Chemokines & Receptors, Inflammation, Innate, Leukocyte Functions, Macrophage Functions, Transporter Functions	NM_008489.2:1015
Cyfip2-mRNA	0.252	0.135	0.0959	0.828	loglinear	Adhesion, Apoptosis, Innate	NM_001252459.1:1136
Itch-mRNA	-0.151	0.0812	0.0962	0.829	loglinear	Chemokines & Receptors, Innate, T-Cell Functions	NM_008395.2:575
Il1rl2-mRNA	0.246	0.133	0.0969	0.834	loglinear	Cytokines & Receptors, Innate, Interleukins	NM_133193.3:860
Atf1-mRNA	0.291	0.158	0.0993	0.853	loglinear	Innate	NM_007497.3:1216
Marco-mRNA	0.477	0.262	0.101	0.868	lm.nb	Innate, Transporter Functions	NM_010766.2:350
Masp1-mRNA	-0.819	0.456	0.106	0.905	lm.nb	Complement Pathway, Innate	NM_008555.2:210
Tfrc-mRNA	-0.204	0.114	0.106	0.905	loglinear	CD molecules, Transporter Functions	NM_011638.3:1930
Ep300-mRNA	-0.219	0.122	0.106	0.905	loglinear	Apoptosis, Innate	NM_177821.6:4305
Cd7-mRNA	-0.417	0.234	0.109	0.925	loglinear	CD molecules, NK Cell Functions	NM_009854.1:234
Il22ra1-mRNA	-0.46	0.259	0.11	0.935	loglinear	Chemokines & Receptors	NM_178257.1:685
Epcam-mRNA	-0.206	0.118	0.115	0.971	lm.nb	CD molecules	NM_008532.2:1550
Clu-mRNA	-0.289	0.166	0.117	0.986	lm.nb	Apoptosis, Cancer Progression, Innate	NM_013492.2:354
Fadd-mRNA	-0.347	0.205	0.125	1	loglinear	Apoptosis, Innate, Interferon, Interleukins	NM_010175.5:2641
Map2k2-mRNA	0.109	0.0653	0.129	1	loglinear	Basic Cell Functions, Innate	NM_023138.4:1440
H2-T23-mRNA	0.269	0.163	0.134	1	lm.nb	Antigen Processing, MHC, T-Cell Functions	NM_010398.3:441
Cspg4-mRNA	-0.318	0.194	0.135	1	loglinear	Cancer Progression, Inflammation	NM_139001.2:1530
H2-K1-mRNA	-0.113	0.069	0.135	1	loglinear	Antigen Processing, MHC, T-Cell Functions	NM_001001892.2:1370
Casp3-mRNA	0.172	0.105	0.136	1	loglinear	Apoptosis, B-Cell Functions, Cell Cycle, T-Cell Functions	NM_009810.2:630
Ccr8-mRNA	0.865	0.537	0.142	1	lm.nb	Adaptive, Chemokines & Receptors	NM_007720.2:426
Ticam1-mRNA	0.281	0.175	0.142	1	loglinear	B-Cell Functions, Chemokines & Receptors, Inflammation, Innate, Interleukins, Pathogen Response, TLR, Transporter Functions	NM_174989.4:2159
Gpr44-mRNA	0.865	0.542	0.145	1	lm.nb	T-Cell Functions	XM_006526695.1:358
Cmklr1-mRNA	-0.166	0.106	0.152	1	loglinear	Chemokines & Receptors, Interleukins, Macrophage Functions	NM_008153.3:445
Ccnd3-mRNA	-0.227	0.147	0.156	1	loglinear	Cell Cycle, T-Cell Functions	NM_007632.2:1311
Slamf1-mRNA	-0.483	0.321	0.166	1	lm.nb	CD molecules	NM_013730.4:1770
Cd40-mRNA	-0.237	0.158	0.167	1	lm.nb	Adaptive, B-Cell Functions, CD molecules, Dendritic Cell Functions, Humoral, Inflammation, T-Cell Functions, TNF Superfamily	NM_011611.2:1425
H2-Q10-mRNA	0.805	0.54	0.17	1	lm.nb	Adaptive, Antigen Processing, B-Cell Functions, MHC	NM_010391.4:890
Psma2-mRNA	-0.0849	0.0572	0.172	1	loglinear	Cancer Progression	NM_008944.2:136
Ceacam1-mRNA	0.204	0.139	0.175	1	loglinear	Cancer Progression, CD molecules	NM_001039185.1:294
Gpr183-mRNA	-0.278	0.192	0.18	1	loglinear	B-Cell Functions, Humoral	NM_183031.2:238
Vhl-mRNA	0.21	0.145	0.183	1	loglinear	Cancer Progression	NM_009507.3:820
Pdgfrb-mRNA	-0.191	0.134	0.187	1	loglinear	CD molecules	NM_008809.1:1185
Mapk8-mRNA	-0.146	0.103	0.189	1	loglinear	Adaptive, Apoptosis, Innate, T-Cell Functions	NM_016700.3:970
Fap-mRNA	0.412	0.292	0.192	1	lm.nb	Cancer Progression	NM_007986.2:530
Ifi44-mRNA	0.336	0.244	0.202	1	lm.nb	Interferon	NM_133871.2:990
Ifnar2-mRNA	0.0811	0.0601	0.21	1	loglinear	Cytokines & Receptors, Interferon	NM_001110498.1:725
Atg7-mRNA	0.124	0.093	0.214	1	loglinear	Apoptosis, Transporter Functions	NM_028835.1:855
Tbx21-mRNA	0.354	0.269	0.221	1	loglinear	Adaptive, T-Cell Functions	NM_019507.1:625
Cd47-mRNA	-0.141	0.109	0.225	1	loglinear	CD molecules, Inflammation, T-Cell Functions, Transporter Functions	NM_010581.3:165
Ltb-mRNA	-0.221	0.17	0.227	1	lm.nb	Cytokines & Receptors, Interleukins, TNF Superfamily	NM_008518.2:163
Hras-mRNA	0.704	0.557	0.238	1	lm.nb	Senescence	NM_008284.2:1890
Casp1-mRNA	0.174	0.14	0.247	1	loglinear	Cytokines & Receptors, Innate, Interleukins, Microglial Functions	NM_009807.2:259
Traf6-mRNA	0.107	0.0879	0.253	1	loglinear	Cytokines & Receptors, Innate, Interleukins, T-Cell Functions, TLR	NM_009424.2:980
Slamf6-mRNA	-0.243	0.201	0.257	1	loglinear	CD molecules	NM_030710.2:805
Il2rb-mRNA	-0.21	0.178	0.267	1	lm.nb	CD molecules, Cytokines & Receptors, Interleukins, NK Cell Functions	NM_008368.3:2365
Pou2af1-mRNA	-0.345	0.292	0.268	1	lm.nb	Basic Cell Functions, Humoral	NM_011136.2:1865
Ltf-mRNA	0.344	0.292	0.269	1	lm.nb	Humoral, Transporter Functions	NM_008522.3:2545
Pml-mRNA	-0.159	0.137	0.274	1	loglinear	Apoptosis, Cell Cycle, MHC	NM_008884.5:616
Rps6-mRNA	-0.103	0.0895	0.281	1	loglinear	Apoptosis, Cell Cycle, T-Cell Functions	NM_009096.3:1195
Emr1-mRNA	-0.0907	0.0808	0.291	1	loglinear	Basic Cell Functions	NM_010130.1:995
Psmb7-mRNA	-0.11	0.0997	0.298	1	loglinear	Basic Cell Functions	NM_011187.1:184
Psmd7-mRNA	0.052	0.0475	0.303	1	loglinear	CD molecules	NM_010817.2:1424
Cd40lg-mRNA	0.401	0.375	0.314	1	lm.nb	Adaptive, B-Cell Functions, CD molecules, Cytokines & Receptors, Dendritic Cell Functions, Inflammation, Interleukins, MHC, T-Cell Functions, TNF Superfamily	NM_011616.2:600
Ctla4-mRNA	0.687	0.673	0.334	1	lm.nb	B-Cell Functions, CD molecules, T-Cell Functions	NM_009843.3:1475
Xcl1-mRNA	0.263	0.262	0.341	1	lm.nb	Chemokines & Receptors, Cytokines & Receptors, Inflammation, Innate, T-Cell Functions	NM_008510.1:103
Ikbkg-mRNA	-0.0673	0.0675	0.345	1	loglinear	B-Cell Functions, Innate	NM_178590.2:525
Ythdf2-mRNA	-0.0864	0.0868	0.345	1	loglinear	Basic Cell Functions, Humoral	NM_145393.4:750
Cd8a-mRNA	-0.764	0.769	0.347	1	loglinear	Adaptive, CD molecules, Innate, T-Cell Functions	NM_001081110.2:355
Prdm1-mRNA	-0.127	0.129	0.351	1	loglinear	B-Cell Functions	NM_007548.3:1440
Ccl11-mRNA	0.318	0.329	0.359	1	lm.nb	Adaptive, Cancer Progression, Chemokines & Receptors, Cytokines & Receptors, Inflammation, T-Cell Functions	NM_011330.3:430
Cd28-mRNA	0.689	0.718	0.362	1	lm.nb	Adaptive, B-Cell Functions, CD molecules, Humoral, Inflammation, Interleukins, T-Cell Functions	NM_007642.4:3304
Il11ra1-mRNA	-0.246	0.26	0.368	1	loglinear	Cytokines & Receptors, Interleukins, NK Cell Functions	NM_010549.3:22
Spn-mRNA	-0.156	0.171	0.385	1	lm.nb	Adhesion, Apoptosis, CD molecules, T-Cell Functions	NM_001037810.1:726
Anxa1-mRNA	-0.0598	0.0694	0.411	1	loglinear	Cell Cycle, Inflammation, T-Cell Functions, Transporter Functions	NM_010730.2:400
Il7-mRNA	-0.617	0.722	0.415	1	loglinear	B-Cell Functions, Cytokines & Receptors, Humoral, Interleukins, T-Cell Functions	NM_008371.2:1055
Ulbp1-mRNA	-0.278	0.326	0.416	1	lm.nb	Interferon, Macrophage Functions, NK Cell Functions	NM_029975.2:595
Stat6-mRNA	-0.0611	0.0743	0.432	1	loglinear	Adaptive, Cytokines & Receptors, T-Cell Functions	NM_009284.2:3465
Il23r-mRNA	0.397	0.485	0.434	1	lm.nb	Cytokines & Receptors, Inflammation, Innate, Interleukins, Leukocyte Functions	NM_144548.1:690
Ccl8-mRNA	0.24	0.295	0.436	1	lm.nb	Adaptive, Cancer Progression, Chemokines & Receptors, Cytokines & Receptors, Inflammation	NM_021443.2:150
Igf1r-mRNA	-0.0838	0.103	0.437	1	loglinear	CD molecules, Cytokines & Receptors, Senescence	NM_010513.2:3390
Cd6-mRNA	-0.297	0.381	0.456	1	loglinear	Adhesion, CD molecules	NM_001037801.2:1315
Cd48-mRNA	-0.115	0.149	0.458	1	loglinear	CD molecules, T-Cell Functions	NM_007649.4:370
Ltk-mRNA	0.472	0.64	0.479	1	lm.nb	Apoptosis	NM_008523.2:788
Tnfsf11-mRNA	-0.373	0.533	0.501	1	lm.nb	CD molecules, Cytokines & Receptors, T-Cell Functions, TNF Superfamily , Transporter Functions	NM_011613.3:615
Ilf3-mRNA	0.0609	0.0886	0.51	1	loglinear	Chemokines & Receptors	NM_010561.2:1902
Lrp1-mRNA	-0.0324	0.0515	0.545	1	loglinear	Apoptosis, CD molecules, Transporter Functions	NM_008512.2:1310
Map2k4-mRNA	-0.0383	0.0611	0.546	1	loglinear	Apoptosis, Innate	NM_009157.4:1335
Vcam1-mRNA	0.075	0.125	0.563	1	loglinear	Adhesion, CD molecules, Leukocyte Functions, T-Cell Functions	NM_011693.2:1440
Ripk2-mRNA	-0.0504	0.0856	0.571	1	loglinear	Inflammation, Innate, Pathogen Response, T-Cell Functions	NM_138952.3:830
Ticam2-mRNA	-0.11	0.188	0.572	1	loglinear	Cytokines & Receptors, Inflammation, Innate, Interleukins, TLR	NM_173394.2:1243
Ly9-mRNA	-0.179	0.308	0.576	1	loglinear	Adhesion, CD molecules	NM_008534.2:1190
H2-Q2-mRNA	-0.124	0.218	0.584	1	lm.nb	Antigen Processing, MHC	NM_010392.2:472
Elk1-mRNA	-0.247	0.476	0.616	1	lm.nb	Innate	NM_007922.4:3070
Timd4-mRNA	-0.147	0.287	0.62	1	lm.nb	Basic Cell Functions	NM_178759.4:236
Tdo2-mRNA	0.57	1.13	0.626	1	lm.nb	Cancer Progression	NM_019911.2:495
Xcr1-mRNA	-0.176	0.349	0.626	1	lm.nb	Adaptive, Chemokines & Receptors, Cytokines & Receptors, Inflammation	NM_011798.4:350
Hamp-mRNA	0.527	1.07	0.635	1	lm.nb	Basic Cell Functions, Innate	NM_032541.1:202
Cd1d2-mRNA	-0.242	0.493	0.635	1	lm.nb	Antigen Processing, CD molecules, Innate, Interleukins, T-Cell Functions	NM_007640.2:438
Ccr9-mRNA	0.126	0.265	0.644	1	loglinear	CD molecules, Chemokines & Receptors, Cytokines & Receptors, Innate	NM_009913.6:820
Fcer1a-mRNA	0.135	0.299	0.661	1	lm.nb	Adaptive, Inflammation, Interleukins, Macrophage Functions	NM_010184.1:114
Cd180-mRNA	-0.0761	0.176	0.676	1	loglinear	CD molecules, Inflammation, Innate	NM_008533.2:860
Ecsit-mRNA	0.0534	0.128	0.686	1	loglinear	Innate	NM_001253897.1:348
Cd37-mRNA	-0.0496	0.123	0.697	1	loglinear	B-Cell Functions, CD molecules, Humoral	NM_007645.4:180
Jak1-mRNA	0.0164	0.0415	0.702	1	loglinear	Chemokines & Receptors, Cytokines & Receptors, Innate, T-Cell Functions	NM_146145.2:4080
Lta-mRNA	-0.162	0.421	0.709	1	lm.nb	Adaptive, Cytokines & Receptors, Humoral, Inflammation, Pathogen Response, TNF Superfamily	NM_010735.1:1115
Smpd3-mRNA	0.0632	0.175	0.727	1	lm.nb	Cell Cycle	NM_021491.3:1578
Entpd1-mRNA	-0.0334	0.0937	0.73	1	loglinear	CD molecules	NM_009848.3:2062
Siglec1-mRNA	-0.0787	0.232	0.743	1	loglinear	Adhesion, CD molecules, Transporter Functions	NM_011426.3:4550
Egfr-mRNA	-0.0341	0.102	0.747	1	loglinear	Apoptosis, Cancer Progression	NM_207655.2:1335
Tollip-mRNA	0.0273	0.0827	0.749	1	loglinear	Inflammation, Innate, Interleukins	NM_023764.3:260
Chil3-mRNA	-0.0368	0.112	0.749	1	lm.nb	Basic Cell Functions	NM_009892.2:823
Il17rb-mRNA	-0.145	0.491	0.774	1	lm.nb	Cytokines & Receptors	NM_019583.3:1338
Psen1-mRNA	-0.0222	0.0752	0.775	1	loglinear	Apoptosis, Leukocyte Functions, T-Cell Functions, Transporter Functions	NM_008943.2:2770
Raet1c-mRNA	0.0477	0.177	0.793	1	loglinear	Basic Cell Functions	NM_009018.1:548
Tnfrsf13b-mRNA	-0.0325	0.12	0.794	1	loglinear	B-Cell Functions, CD molecules, TNF Superfamily	NM_021349.1:340
Dusp4-mRNA	-0.23	0.909	0.806	1	lm.nb	Basic Cell Functions, Innate	NM_176933.4:2200
Axl-mRNA	0.0269	0.124	0.833	1	loglinear	Inflammation, Innate, NK Cell Functions, Transporter Functions	NM_009465.3:3820
Cd96-mRNA	0.0704	0.338	0.84	1	lm.nb	Adhesion, CD molecules, NK Cell Functions	NM_032465.2:34
Itga2b-mRNA	0.0326	0.165	0.848	1	loglinear	Adhesion, CD molecules, Leukocyte Functions	NM_010575.2:461
Ptgdr2-mRNA	-0.135	0.725	0.857	1	loglinear	CD molecules	NM_009962.2:270
Cfi-mRNA	0.182	1.04	0.864	1	lm.nb	Complement Pathway, Innate	NM_007686.2:421
Il6st-mRNA	0.0087	0.053	0.873	1	loglinear	Adaptive, CD molecules, Cytokines & Receptors, Inflammation, Interleukins, T-Cell Functions	NM_010560.2:2325
Cxcr4-mRNA	0.024	0.178	0.896	1	lm.nb	CD molecules, Chemokines & Receptors, Cytokines & Receptors, Dendritic Cell Functions, Inflammation, T-Cell Functions, Transporter Functions	NM_009911.3:704
Cd69-mRNA	0.0244	0.182	0.896	1	lm.nb	B-Cell Functions, Macrophage Functions	NM_001033122.3:1370
Tlr9-mRNA	-0.0277	0.252	0.915	1	loglinear	CD molecules, Chemokines & Receptors, Inflammation, Innate, Interleukins, TLR, Transporter Functions	NM_031178.2:1801
Irak1-mRNA	-0.00326	0.0453	0.944	1	loglinear	Cytokines & Receptors, Innate, Pathogen Response, TLR	NM_008363.2:951
Itga2-mRNA	0.00898	0.144	0.952	1	loglinear	Adhesion, B-Cell Functions, CD molecules, Leukocyte Functions	NM_008396.2:1860
Irf8-mRNA	-0.00915	0.154	0.954	1	lm.nb	Interferon, Interleukins, T-Cell Functions	NM_008320.3:2274
Ikzf1-mRNA	-0.00882	0.162	0.958	1	lm.nb	B-Cell Functions, NK Cell Functions, T-Cell Functions	NM_001025597.1:4420
Amica1-mRNA	0.00373	0.118	0.975	1	loglinear	Adhesion, Transporter Functions	NM_001005421.4:1002
H2-M3-mRNA	-0.00165	0.156	0.992	1	loglinear	Antigen Processing, MHC, NK Cell Functions, T-Cell Functions	NM_013819.2:1180
