# Supplementary material for: Host Lung Environment Limits Aspergillus fumigatus Germination through an SskA-Dependent Signaling Response
Source: mSphere. 2021 Dec 8;6(6):e00922-21. doi: 10.1128/msphere.00922-21 (PMC8653827; doi:10.1128/msphere.00922-21)
Supplement: DATA SET S2 [file msphere.00922-21-sd002.xlsx]

## Sheet: DE Results (40h) - LHEVOL v PBS
Column1	Log2 fold change	std error (log2)	E	BY.p.value	method	Gene.sets	probe.ID
Msr1-mRNA	3.71	0.0736	2.4e-12	5.1e-09	loglinear	CD molecules, Macrophage Functions, Transporter Functions	NM_001113326.1:555
Hif1a-mRNA	3.04	0.062	3.07e-12	5.1e-09	loglinear	Apoptosis, Cancer Progression	NM_010431.2:1294
Il23a-mRNA	6.09	0.13	4.74e-12	5.1e-09	loglinear	Adaptive, Cytokines & Receptors, Innate, Interleukins, Macrophage Functions, NK Cell Functions, T-Cell Functions	NM_031252.1:360
Plaur-mRNA	3.77	0.0822	5.55e-12	5.1e-09	loglinear	Apoptosis, CD molecules	NM_011113.3:1085
Csf2-mRNA	4.52	0.0995	6.04e-12	5.1e-09	loglinear	Adaptive, Cytokines & Receptors, Innate, Interleukins, Macrophage Functions, T-Cell Functions, Transporter Functions	NM_009969.4:732
Itgam-mRNA	3.75	0.0835	6.67e-12	5.1e-09	loglinear	Adaptive, CD molecules, Innate, Leukocyte Functions, T-Cell Functions, Transporter Functions	NM_008401.2:155
Il1rn-mRNA	5.49	0.125	8.4e-12	5.5e-09	lm.nb	Cytokines & Receptors, Inflammation, Interleukins	NM_031167.5:224
Il1a-mRNA	5.03	0.121	1.33e-11	7.64e-09	loglinear	Adaptive, Cytokines & Receptors, Inflammation, Innate, Interleukins	NM_010554.4:225
Nfkb2-mRNA	2.08	0.0508	1.51e-11	7.71e-09	loglinear	Innate	NM_019408.2:1150
Slc7a11-mRNA	6.59	0.167	2.16e-11	9.91e-09	loglinear	Transporter Functions	NM_011990.2:1700
Arg2-mRNA	3.19	0.0828	2.67e-11	1.11e-08	loglinear	Basic Cell Functions	NM_009705.2:249
Tnfaip3-mRNA	4.58	0.121	3.15e-11	1.2e-08	loglinear	Apoptosis, B-Cell Functions, Inflammation, Innate	NM_009397.2:232
Ccl3-mRNA	7.6	0.212	5.03e-11	1.77e-08	lm.nb	Adaptive, Chemokines & Receptors, Cytokines & Receptors, Humoral, Inflammation, NK Cell Functions, T-Cell Functions, Transporter Functions	NM_011337.1:60
Lcn2-mRNA	4.89	0.138	5.66e-11	1.85e-08	lm.nb	Apoptosis, Innate, Transporter Functions	NM_008491.1:190
Itga5-mRNA	2.34	0.0679	7.06e-11	2.16e-08	loglinear	Adhesion, CD molecules, Innate, Leukocyte Functions	NM_010577.3:2446
Il1r2-mRNA	6.14	0.183	9.19e-11	2.63e-08	loglinear	B-Cell Functions, CD molecules, Cytokines & Receptors, Interleukins	NM_010555.4:458
Cd33-mRNA	3.55	0.109	1.21e-10	3.25e-08	loglinear	Adhesion, CD molecules	NM_001111058.1:405
Nfkbia-mRNA	3.06	0.0945	1.27e-10	3.25e-08	loglinear	Innate, Macrophage Functions, Pathogen Response, TLR	NM_010907.2:646
Cd14-mRNA	4.18	0.131	1.39e-10	3.35e-08	lm.nb	CD molecules, Cytokines & Receptors, Inflammation, Innate, Pathogen Response, Transporter Functions	NM_009841.3:235
Colec12-mRNA	-2.91	0.0915	1.48e-10	3.4e-08	loglinear	Innate, Transporter Functions	NM_130449.2:736
Ccl2-mRNA	6.03	0.193	1.7e-10	3.49e-08	lm.nb	Chemokines & Receptors, Cytokines & Receptors, Humoral, Inflammation, Innate, Interleukins, Macrophage Functions, NK Cell Functions, Pathogen Response, T-Cell Functions	NM_011333.3:
Cebpb-mRNA	1.81	0.058	1.72e-10	3.49e-08	loglinear	Inflammation, Innate, T-Cell Functions	NM_009883.3:1147
Sbno2-mRNA	2.19	0.0702	1.75e-10	3.49e-08	loglinear	Inflammation, Macrophage Functions	NM_183426.1:2656
Il1b-mRNA	4.71	0.154	2.05e-10	3.92e-08	loglinear	Adaptive, Chemokines & Receptors, Humoral, Inflammation, Innate, Interleukins, Macrophage Functions, Pathogen Response, T-Cell Functions, Transporter Functions	NM_008361.3:1120
Myc-mRNA	3.14	0.105	2.58e-10	4.74e-08	loglinear	Apoptosis, Cell Cycle, Senescence	NM_010849.4:630
Ccr1-mRNA	3.64	0.122	2.72e-10	4.81e-08	loglinear	Adaptive, CD molecules, Chemokines & Receptors, Cytokines & Receptors, Dendritic Cell Functions, Inflammation, Innate, Leukocyte Functions, Transporter Functions	NM_009912.4:152
Itga1-mRNA	-2.26	0.0765	2.88e-10	4.89e-08	loglinear	Adhesion, Apoptosis, CD molecules, T-Cell Functions	NM_001033228.3:2550
Cxcl2-mRNA	9.4	0.324	3.31e-10	5.15e-08	lm.nb	Adaptive, Chemokines & Receptors, Cytokines & Receptors, Inflammation, Innate, Leukocyte Functions	NM_009140.2:765
Irak2-mRNA	1.93	0.0665	3.31e-10	5.15e-08	loglinear	Cytokines & Receptors, Innate, Interleukins, TLR	NM_001113553.1:485
Fcer1g-mRNA	2.26	0.0779	3.37e-10	5.15e-08	loglinear	Antigen Processing, Interleukins, MHC, Transporter Functions	NM_010185.4:264
H2-Q1-mRNA	4.85	0.17	3.92e-10	5.81e-08	loglinear	Antigen Processing, Interleukins, MHC, T-Cell Functions	NM_010390.3:316
Il4ra-mRNA	1.78	0.0631	4.27e-10	6.06e-08	loglinear	CD molecules, Chemokines & Receptors, Cytokines & Receptors, Inflammation, Macrophage Functions, T-Cell Functions	NM_010557.1:3017
Relb-mRNA	2.25	0.0802	4.45e-10	6.06e-08	loglinear	Antigen Processing, Dendritic Cell Functions, T-Cell Functions	NM_009046.2:2013
Pdcd1lg2-mRNA	2.95	0.105	4.53e-10	6.06e-08	loglinear	CD molecules, T-Cell Functions	NM_021396.2:1870
Cxcl3-mRNA	7.46	0.267	4.77e-10	6.06e-08	lm.nb	Adaptive, Chemokines & Receptors, Cytokines & Receptors, Inflammation	NM_203320.2:275
Trem1-mRNA	4.56	0.164	4.87e-10	6.06e-08	loglinear	CD molecules, Humoral	NM_021406.5:1704
Tnf-mRNA	7.26	0.261	4.89e-10	6.06e-08	lm.nb	Adaptive, Chemokines & Receptors, Cytokines & Receptors, Humoral, Inflammation, Pathogen Response, T-Cell Functions, TNF Superfamily , Transporter Functions	NM_013693.1:1135
Fpr2-mRNA	3.54	0.128	5.23e-10	6.25e-08	loglinear	Adaptive, Basic Cell Functions, Inflammation	NM_008039.2:1015
Ncf4-mRNA	2.5	0.0908	5.43e-10	6.25e-08	loglinear	Basic Cell Functions, Innate	NM_008677.2:741
Nlrp3-mRNA	4.88	0.178	5.46e-10	6.25e-08	lm.nb	Apoptosis, Inflammation, Innate, Interleukins	NM_145827.3:508
Cxcl15-mRNA	-3.4	0.132	9.97e-10	1.12e-07	lm.nb	Cell Cycle, Chemokines & Receptors, Cytokines & Receptors, Inflammation, Interleukins	NM_011339.2:419
Clec5a-mRNA	4.13	0.164	1.17e-09	1.28e-07	lm.nb	Apoptosis, Cytokines & Receptors, Innate	NM_001038604.1:605
Mmp9-mRNA	3.87	0.155	1.27e-09	1.35e-07	lm.nb	Adhesion, Apoptosis, Cancer Progression	NM_013599.2:1570
Dpp4-mRNA	-3.18	0.128	1.32e-09	1.35e-07	loglinear	B-Cell Functions, CD molecules, T-Cell Functions	NM_001159543.1:1303
Col1a1-mRNA	-3.53	0.142	1.32e-09	1.35e-07	lm.nb	Cancer Progression, Transporter Functions	NM_007742.3:215
Cd81-mRNA	-1.38	0.0567	1.65e-09	1.64e-07	loglinear	B-Cell Functions, CD molecules	NM_133655.2:575
Ikbke-mRNA	2.79	0.116	1.82e-09	1.78e-07	loglinear	Apoptosis, Innate	NM_019777.3:618
C5ar1-mRNA	2.93	0.123	1.88e-09	1.78e-07	lm.nb	Chemokines & Receptors, Complement Pathway, Humoral	NM_007577.3:595
Osm-mRNA	4.56	0.191	1.9e-09	1.78e-07	lm.nb	Apoptosis, Cytokines & Receptors	NM_001013365.2:579
Irak3-mRNA	3.54	0.15	2.08e-09	1.91e-07	lm.nb	Cytokines & Receptors, Innate, Interleukins	NM_028679.3:2608
Cxcl1-mRNA	7.49	0.321	2.29e-09	2.06e-07	lm.nb	Adaptive, Chemokines & Receptors, Cytokines & Receptors, Inflammation, Transporter Functions	NM_008176.1:560
S100a8-mRNA	5.34	0.229	2.33e-09	2.06e-07	lm.nb	Adaptive, Basic Cell Functions, Inflammation	NM_013650.2:227
Ccl9-mRNA	2.86	0.124	2.54e-09	2.15e-07	loglinear	Chemokines & Receptors, Cytokines & Receptors	NM_011338.2:1125
Gzma-mRNA	-4.17	0.181	2.57e-09	2.15e-07	lm.nb	Apoptosis	NM_010370.2:188
Cd80-mRNA	3.52	0.152	2.58e-09	2.15e-07	lm.nb	Adaptive, CD molecules, T-Cell Functions	NM_009855.2:210
Tlr2-mRNA	2.53	0.11	2.72e-09	2.23e-07	loglinear	CD molecules, Inflammation, Innate, Leukocyte Functions, TLR	NM_011905.2:255
Cx3cr1-mRNA	-2.39	0.106	3.12e-09	2.51e-07	loglinear	Chemokines & Receptors, Cytokines & Receptors, Macrophage Functions, Microglial Functions	NM_009987.3:2696
Csf1-mRNA	2.87	0.129	3.69e-09	2.92e-07	lm.nb	Cytokines & Receptors, Inflammation, Innate, Macrophage Functions, Transporter Functions	NM_001113530.1:833
Cdkn1a-mRNA	2.42	0.11	3.76e-09	2.92e-07	lm.nb	B-Cell Functions, Cancer Progression, Cell Cycle, Senescence	NM_007669.4:1670
Fcgr2b-mRNA	2.56	0.117	4.02e-09	3.02e-07	lm.nb	Antigen Processing, B-Cell Functions, CD molecules, Inflammation, Interleukins, MHC, Transporter Functions	NM_001077189.1:1225
Tie1-mRNA	-2.15	0.098	4.02e-09	3.02e-07	loglinear	Cancer Progression	NM_011587.2:2715
Tgfb3-mRNA	-3.28	0.152	4.64e-09	3.4e-07	lm.nb	Apoptosis, T-Cell Functions	NM_009368.2:2410
Ccl17-mRNA	3.27	0.152	4.67e-09	3.4e-07	lm.nb	Chemokines & Receptors, Cytokines & Receptors, Inflammation, Innate	NM_011332.2:247
Klra7-mRNA	-5.81	0.27	4.76e-09	3.41e-07	loglinear	Adhesion, NK Cell Functions	NM_001110323.1:250
Thbd-mRNA	-2.48	0.116	4.84e-09	3.41e-07	loglinear	CD molecules	NM_009378.3:2845
Cxcl5-mRNA	5.6	0.261	4.93e-09	3.43e-07	lm.nb	Chemokines & Receptors, Cytokines & Receptors, Inflammation, Leukocyte Functions	NM_009141.2:565
Csf2rb-mRNA	2.27	0.107	5.25e-09	3.59e-07	loglinear	Cancer Progression, CD molecules, Cytokines & Receptors	NM_007780.4:4185
Mme-mRNA	-2.92	0.14	6.15e-09	4.15e-07	loglinear	CD molecules, Cytokines & Receptors	NM_008604.3:285
Tnfrsf1b-mRNA	2.38	0.115	6.54e-09	4.34e-07	loglinear	CD molecules, Inflammation, TNF Superfamily	NM_011610.3:3270
Lyz2-mRNA	-2.16	0.104	6.62e-09	4.34e-07	loglinear	Transporter Functions	NM_017372.3:98
C6-mRNA	-3.29	0.16	7.13e-09	4.6e-07	lm.nb	Apoptosis, Complement Pathway, Innate	NM_016704.2:170
Slc11a1-mRNA	3.88	0.189	7.35e-09	4.68e-07	lm.nb	Adaptive, Antigen Processing, Transporter Functions	NM_013612.2:945
Klrc2-mRNA	-2.69	0.131	7.51e-09	4.72e-07	loglinear	CD molecules	NM_010653.4:259
Ifitm2-mRNA	1.28	0.0633	8.06e-09	4.94e-07	loglinear	Innate, Interferon	NM_030694.1:87
Il6-mRNA	7.07	0.349	8.08e-09	4.94e-07	lm.nb	Adaptive, B-Cell Functions, Chemokines & Receptors, Cytokines & Receptors, Humoral, Inflammation, Interleukins, Pathogen Response, T-Cell Functions	NM_031168.1:40
Cmah-mRNA	-2.12	0.105	8.24e-09	4.97e-07	loglinear	Transporter Functions	NM_001111110.2:664
Ptgs2-mRNA	3.27	0.166	1.01e-08	5.99e-07	lm.nb	Apoptosis, Inflammation, Pathogen Response	NM_011198.3:675
Mill2-mRNA	-3.05	0.155	1.03e-08	6.03e-07	lm.nb	NK Cell Functions, T-Cell Functions	NM_153760.2:22
Ccl4-mRNA	7.14	0.364	1.07e-08	6.22e-07	lm.nb	Adaptive, Chemokines & Receptors, Cytokines & Receptors, Inflammation, Leukocyte Functions, NK Cell Functions, Transporter Functions	NM_013652.1:140
Bcl10-mRNA	1.23	0.063	1.09e-08	6.25e-07	loglinear	B-Cell Functions, Innate, Interleukins, T-Cell Functions	NM_009740.1:1168
Nfkb1-mRNA	0.953	0.049	1.16e-08	6.58e-07	loglinear	Adaptive, Cytokines & Receptors, Humoral, Inflammation, Innate, Interleukins, Senescence, T-Cell Functions	NM_008689.2:2125
Ccl21a-mRNA	-3.22	0.167	1.24e-08	6.89e-07	lm.nb	Chemokines & Receptors	NM_011124.4:170
Cd55-mRNA	-2.64	0.137	1.25e-08	6.89e-07	lm.nb	CD molecules, Complement Pathway, Innate	NM_010016.2:1058
Card11-mRNA	-2.78	0.146	1.38e-08	7.54e-07	loglinear	B-Cell Functions, Cytokines & Receptors, Interleukins, T-Cell Functions	NM_175362.2:545
Tek-mRNA	-2.66	0.14	1.42e-08	7.68e-07	lm.nb	Adhesion, Apoptosis, Cancer Progression	NM_013690.2:3580
Sh2b2-mRNA	3.15	0.168	1.64e-08	8.76e-07	loglinear	B-Cell Functions, Cytokines & Receptors	NM_018825.3:1074
Atm-mRNA	-1.17	0.0627	1.68e-08	8.88e-07	loglinear	Apoptosis, B-Cell Functions, Cell Cycle, Senescence	NM_007499.2:5543
Ccl19-mRNA	2.7	0.146	1.78e-08	9.26e-07	lm.nb	Chemokines & Receptors, Cytokines & Receptors, Dendritic Cell Functions, Inflammation, Leukocyte Functions, T-Cell Functions	NM_011888.2:465
Ccrl2-mRNA	2.25	0.122	1.84e-08	9.5e-07	loglinear	Adaptive, Chemokines & Receptors, Inflammation	NM_017466.4:655
Ccl12-mRNA	3.77	0.205	1.95e-08	9.93e-07	lm.nb	Adaptive, Chemokines & Receptors, Cytokines & Receptors, Humoral, Inflammation	NM_011331.2:56
Sele-mRNA	5.86	0.32	1.98e-08	1e-06	lm.nb	Adaptive, Cancer Progression, CD molecules, Inflammation, Interleukins, Leukocyte Functions	NM_011345.2:2575
Il18rap-mRNA	3.3	0.181	2.03e-08	1.01e-06	lm.nb	CD molecules, Cytokines & Receptors, Innate, Interleukins, T-Cell Functions	NM_010553.2:2055
Ccl7-mRNA	4.99	0.274	2.08e-08	1.02e-06	lm.nb	Adaptive, Cancer Progression, Chemokines & Receptors, Cytokines & Receptors, Humoral, Inflammation, NK Cell Functions, T-Cell Functions	NM_013654.2:215
C7-mRNA	-2.11	0.116	2.12e-08	1.03e-06	loglinear	Complement Pathway, Innate	XM_356827.6:215
Thbs1-mRNA	3.16	0.176	2.39e-08	1.15e-06	lm.nb	Adaptive, Cell Cycle, Inflammation, Macrophage Functions	NM_011580.3:702
Nfatc3-mRNA	-1.27	0.0713	2.53e-08	1.21e-06	loglinear		NM_010901.2:2260
Ccl20-mRNA	7.56	0.425	2.57e-08	1.22e-06	lm.nb	Chemokines & Receptors, Cytokines & Receptors, Inflammation	NM_016960.1:120
Egr1-mRNA	2.53	0.143	2.64e-08	1.24e-06	lm.nb	Interleukins, Senescence, T-Cell Functions	NM_007913.5:515
Kdr-mRNA	-2.64	0.152	3.09e-08	1.43e-06	lm.nb	Adhesion, Apoptosis, Cancer Progression	NM_010612.2:995
Mr1-mRNA	-2.1	0.121	3.19e-08	1.46e-06	loglinear	Antigen Processing, MHC	NM_008209.4:1360
Mefv-mRNA	3.87	0.224	3.31e-08	1.5e-06	lm.nb	Inflammation, Innate	NM_001161790.1:928
Mapk3-mRNA	-1.37	0.0796	3.42e-08	1.53e-06	loglinear	Apoptosis, Cell Cycle, Innate, Interleukins	NM_011952.2:825
Angpt1-mRNA	-3.85	0.224	3.44e-08	1.53e-06	loglinear	Apoptosis, Cancer Progression, Innate	NM_009640.3:1350
Hc-mRNA	-3.91	0.228	3.51e-08	1.55e-06	lm.nb	Chemokines & Receptors, Complement Pathway, Cytokines & Receptors, Inflammation, Innate, Leukocyte Functions, Macrophage Functions	NM_010406.1:1065
Icam1-mRNA	1.7	0.1	3.83e-08	1.67e-06	loglinear	Adaptive, Antigen Processing, CD molecules, Leukocyte Functions, T-Cell Functions, Transporter Functions	NM_010493.2:2195
Litaf-mRNA	1.92	0.113	3.92e-08	1.7e-06	loglinear	Apoptosis	NM_019980.1:1100
Icam2-mRNA	-2.04	0.122	4.25e-08	1.82e-06	loglinear	Adhesion, CD molecules	NM_010494.1:375
Socs3-mRNA	3.13	0.188	4.53e-08	1.92e-06	loglinear	T-Cell Functions	NM_007707.2:585
Irf5-mRNA	1.52	0.0917	4.73e-08	1.99e-06	loglinear	Senescence	NM_012057.3:1826
Tbk1-mRNA	1.13	0.0684	5.01e-08	2.07e-06	loglinear	Innate, Interferon, Pathogen Response, TLR	NM_019786.4:440
Il18-mRNA	-2.69	0.163	5.01e-08	2.07e-06	loglinear	Adaptive, Chemokines & Receptors, Cytokines & Receptors, Inflammation, Interleukins, Macrophage Functions, T-Cell Functions	NM_008360.1:270
Cd36-mRNA	-1.93	0.117	5.08e-08	2.08e-06	loglinear	Cancer Progression, CD molecules, Innate, Transporter Functions	NM_007643.3:1520
Tgfb1-mRNA	1.36	0.0827	5.18e-08	2.1e-06	loglinear	B-Cell Functions, Cell Cycle, Chemokines & Receptors, Cytokines & Receptors, Dendritic Cell Functions, Inflammation, Senescence, T-Cell Functions	NM_011577.1:1470
Clec4n-mRNA	2.47	0.153	5.81e-08	2.33e-06	lm.nb	Cytokines & Receptors, Innate	NM_001190320.1:441
Cd86-mRNA	2.07	0.128	5.84e-08	2.33e-06	loglinear	Adaptive, B-Cell Functions, CD molecules, Dendritic Cell Functions, T-Cell Functions, TLR	NM_019388.3:251
Il34-mRNA	1.03	0.0637	6.1e-08	2.4e-06	loglinear	Cytokines & Receptors, Inflammation, Innate, Macrophage Functions	NM_001135100.1:848
Alcam-mRNA	-1.32	0.0823	6.11e-08	2.4e-06	loglinear	Adhesion, CD molecules	NM_009655.1:2605
Col3a1-mRNA	-2.95	0.186	6.98e-08	2.71e-06	lm.nb	Adhesion, Cancer Progression, Cytokines & Receptors	NM_009930.1:4370
Akt3-mRNA	-1.54	0.0986	8.14e-08	3.11e-06	loglinear	Cancer Progression, Transporter Functions	NM_011785.3:2494
Hmgb1-mRNA	-1.04	0.0667	8.19e-08	3.11e-06	loglinear	Adaptive, Apoptosis, Inflammation, Innate, Pathogen Response	NM_010439.3:1574
C1s1-mRNA	-1.52	0.0977	8.22e-08	3.11e-06	loglinear	Complement Pathway, Innate	NM_144938.2:2490
Lyve1-mRNA	1.83	0.118	8.27e-08	3.11e-06	loglinear	Adhesion, Transporter Functions	NM_053247.4:150
Cd274-mRNA	2.32	0.149	8.38e-08	3.12e-06	lm.nb	CD molecules, T-Cell Functions	NM_021893.2:515
Vwf-mRNA	-1.81	0.117	8.6e-08	3.18e-06	loglinear	Adhesion, Cancer Progression	NM_011708.3:6354
Bmi1-mRNA	-1.35	0.0877	8.75e-08	3.21e-06	loglinear	B-Cell Functions, Humoral, Senescence	NM_007552.4:3354
Vegfa-mRNA	-1.49	0.0969	8.85e-08	3.22e-06	loglinear	Apoptosis, Cytokines & Receptors, Macrophage Functions, T-Cell Functions	NM_001025250.3:3015
Creb1-mRNA	-1.01	0.066	9.33e-08	3.37e-06	loglinear	Innate	NM_001037726.1:2734
Hsd11b1-mRNA	-1.6	0.104	9.45e-08	3.39e-06	loglinear	Basic Cell Functions	NM_008288.2:110
Itgb2-mRNA	1.5	0.0986	9.77e-08	3.47e-06	loglinear	CD molecules, Humoral, Inflammation, Leukocyte Functions, NK Cell Functions, T-Cell Functions, Transporter Functions	NM_008404.4:2542
Lif-mRNA	3.18	0.21	1.03e-07	3.63e-06	lm.nb	Cytokines & Receptors	NM_008501.2:3435
Arg1-mRNA	5.56	0.371	1.14e-07	3.99e-06	lm.nb	Basic Cell Functions	NM_007482.3:626
Camp-mRNA	6.52	0.443	1.33e-07	4.62e-06	lm.nb	Adaptive, Cancer Progression, Inflammation, Innate	NM_009921.2:355
Cxcr2-mRNA	2.71	0.186	1.46e-07	5.04e-06	lm.nb	Adaptive, CD molecules, Chemokines & Receptors, Cytokines & Receptors, Inflammation, Innate, Interleukins	NM_009909.3:440
Mapk14-mRNA	-1.32	0.0913	1.55e-07	5.31e-06	loglinear	Innate, Senescence, Transporter Functions	NM_001168513.1:114
Mfge8-mRNA	-1.36	0.0944	1.57e-07	5.32e-06	loglinear	Adhesion, Apoptosis, Transporter Functions	NM_008594.2:1357
Amica1-mRNA	1.62	0.113	1.62e-07	5.46e-06	loglinear	Adhesion, Transporter Functions	NM_001005421.4:1002
Hspb2-mRNA	-1.77	0.124	1.75e-07	5.85e-06	loglinear	Cancer Progression	NM_024441.3:667
Muc1-mRNA	-1.21	0.0853	1.77e-07	5.89e-06	loglinear	Apoptosis, CD molecules, Cell Cycle	NM_013605.1:1445
Map4k2-mRNA	-1.43	0.101	1.81e-07	5.94e-06	loglinear	Innate	NM_009006.2:666
H2-Aa-mRNA	-1.25	0.0884	1.83e-07	5.94e-06	loglinear	Antigen Processing, Interferon, MHC, T-Cell Functions	NM_010378.2:450
Gtf3c1-mRNA	-1.52	0.107	1.83e-07	5.94e-06	loglinear		NM_207239.1:4586
Lrp1-mRNA	-0.698	0.0492	1.84e-07	5.94e-06	loglinear	Apoptosis, CD molecules, Transporter Functions	NM_008512.2:1310
Cfb-mRNA	2.12	0.15	1.91e-07	6.13e-06	lm.nb	Complement Pathway, Innate	NM_008198.2:1685
Xbp1-mRNA	0.658	0.047	2.04e-07	6.51e-06	loglinear		NM_013842.2:825
Nod2-mRNA	1.99	0.143	2.12e-07	6.7e-06	loglinear	Adaptive, Antigen Processing, Cytokines & Receptors, Humoral, Innate, Interleukins, Microglial Functions	NM_145857.2:1086
Map3k1-mRNA	-0.945	0.068	2.19e-07	6.88e-06	loglinear	Apoptosis, Innate	NM_011945.2:1640
Tnfrsf12a-mRNA	1.77	0.128	2.24e-07	6.99e-06	lm.nb	Adhesion, Apoptosis, CD molecules, TNF Superfamily	NM_001161746.1:517
Erbb2-mRNA	-1.19	0.0858	2.27e-07	7.04e-06	loglinear	Cancer Progression, Cytokines & Receptors	NM_001003817.1:1395
Mef2c-mRNA	-2.6	0.189	2.34e-07	7.21e-06	loglinear	Apoptosis, B-Cell Functions, Humoral	NM_001170537.1:4341
Klrd1-mRNA	-2.46	0.179	2.45e-07	7.49e-06	loglinear	NK Cell Functions	NM_010654.2:434
Msln-mRNA	-0.973	0.0717	2.67e-07	8.11e-06	loglinear	Adhesion, Cancer Progression	NM_018857.1:346
Cfh-mRNA	-1.31	0.0971	2.83e-07	8.55e-06	loglinear	Complement Pathway, Innate	NM_009888.3:807
Serping1-mRNA	-1.14	0.0851	2.9e-07	8.7e-06	loglinear	Complement Pathway, Innate	NM_009776.3:1480
Mapkapk2-mRNA	1.09	0.0813	2.98e-07	8.88e-06	loglinear	Inflammation, Innate, Interleukins, TLR	NM_008551.1:1991
Csf3-mRNA	10.5	0.789	3.12e-07	9.24e-06	lm.nb	Cytokines & Receptors	NM_009971.1:830
Stat3-mRNA	0.793	0.06	3.36e-07	9.87e-06	loglinear	Adaptive, Inflammation	NM_213659.2:2130
Dock9-mRNA	-1.01	0.0766	3.56e-07	1.04e-05	loglinear	Basic Cell Functions	XM_976068.1:360
H2-Ob-mRNA	-2.38	0.182	3.62e-07	1.05e-05	lm.nb	Antigen Processing, MHC	NM_010389.3:1606
Dmbt1-mRNA	4.37	0.334	3.69e-07	1.06e-05	lm.nb	Innate, Transporter Functions	XM_006507298.1:2054
Il1r1-mRNA	1.49	0.115	4.1e-07	1.17e-05	lm.nb	Adaptive, CD molecules, Cytokines & Receptors, Inflammation, Innate, Interleukins, T-Cell Functions	NM_001123382.1:820
Cd63-mRNA	1.13	0.0873	4.1e-07	1.17e-05	loglinear	Adhesion, CD molecules	NM_001042580.1:220
F13a1-mRNA	1.7	0.131	4.12e-07	1.17e-05	loglinear	Basic Cell Functions	NM_001166391.1:2790
Pax5-mRNA	-3.22	0.25	4.18e-07	1.17e-05	lm.nb	Humoral	NM_008782.2:90
Ccl5-mRNA	-1.51	0.117	4.19e-07	1.17e-05	loglinear	Adaptive, Cancer Progression, Chemokines & Receptors, Dendritic Cell Functions, Inflammation, Innate, Macrophage Functions, NK Cell Functions, T-Cell Functions, Transporter F
Dll4-mRNA	-1.49	0.116	4.46e-07	1.24e-05	loglinear	Cancer Progression	NM_019454.2:542
Tnfsf10-mRNA	-2.05	0.161	4.55e-07	1.26e-05	loglinear	Apoptosis, CD molecules, Cytokines & Receptors, TNF Superfamily	NM_009425.2:2055
C1qa-mRNA	-1.22	0.096	4.72e-07	1.3e-05	loglinear	Complement Pathway, Innate	NM_007572.2:566
Lilra5-mRNA	-3.64	0.287	4.78e-07	1.3e-05	loglinear	CD molecules, Innate	NM_001081239.2:994
Myd88-mRNA	1.27	0.101	5.13e-07	1.39e-05	loglinear	Chemokines & Receptors, Cytokines & Receptors, Inflammation, Innate, Interleukins, TLR, Transporter Functions	NM_010851.2:1595
Cd200-mRNA	-0.95	0.0757	5.21e-07	1.41e-05	loglinear	CD molecules	NM_010818.3:686
Bst1-mRNA	1.51	0.12	5.38e-07	1.44e-05	lm.nb	CD molecules, Humoral	NM_009763.3:854
Ms4a1-mRNA	-3.55	0.284	5.53e-07	1.48e-05	lm.nb	B-Cell Functions, CD molecules, Humoral	NM_007641.5:166
C1qbp-mRNA	0.681	0.055	5.84e-07	1.55e-05	loglinear	Adaptive, CD molecules, Complement Pathway, Inflammation	NM_007573.2:630
Fcgr3-mRNA	1.85	0.15	6.1e-07	1.61e-05	lm.nb	Antigen Processing, CD molecules, MHC, Transporter Functions	NM_010188.5:1175
Egr3-mRNA	2.8	0.23	6.93e-07	1.81e-05	lm.nb	Apoptosis	NM_018781.2:518
H2-DMb2-mRNA	-1.71	0.14	6.97e-07	1.82e-05	lm.nb	Antigen Processing, MHC	NM_010388.4:195
Rel-mRNA	1.29	0.106	7.05e-07	1.83e-05	loglinear	Cytokines & Receptors, Interleukins, T-Cell Functions	NM_009044.2:1290
Ly86-mRNA	-1.39	0.115	7.34e-07	1.89e-05	loglinear	Humoral, Inflammation, Innate, Pathogen Response	NM_010745.2:725
C4b-mRNA	-0.987	0.0819	7.44e-07	1.9e-05	loglinear	Complement Pathway, Humoral, Inflammation, Innate	NM_009780.2:491
Mavs-mRNA	-1.39	0.117	8.19e-07	2.09e-05	loglinear	Innate, Interferon, Interleukins	NM_144888.1:2510
Hck-mRNA	0.806	0.0684	9.03e-07	2.29e-05	loglinear	Inflammation, Innate	NM_010407.3:1874
Cd180-mRNA	-1.98	0.169	9.41e-07	2.37e-05	loglinear	CD molecules, Inflammation, Innate	NM_008533.2:860
H2-Ab1-mRNA	-1.29	0.111	9.48e-07	2.38e-05	loglinear	Antigen Processing, Interferon, MHC, T-Cell Functions	NM_207105.2:164
Ebi3-mRNA	1.77	0.151	9.58e-07	2.39e-05	loglinear	Cytokines & Receptors, Humoral, Interleukins	NM_015766.2:1015
Nrp1-mRNA	-2.34	0.2	9.77e-07	2.42e-05	lm.nb	Adhesion, CD molecules	NM_008737.2:1190
Spink5-mRNA	3.79	0.325	9.82e-07	2.42e-05	lm.nb	Adhesion	NM_001081180.1:2863
Thy1-mRNA	-2.25	0.196	1.16e-06	2.85e-05	loglinear	Adhesion, CD molecules, T-Cell Functions	NM_009382.3:425
F2rl1-mRNA	-1.68	0.147	1.19e-06	2.9e-05	loglinear	Cytokines & Receptors, Inflammation, Innate, Leukocyte Functions	NM_007974.4:994
Tlr6-mRNA	2.12	0.188	1.32e-06	3.2e-05	lm.nb	Adaptive, CD molecules, Inflammation, Innate, Interleukins, Microglial Functions, Pathogen Response, T-Cell Functions, TLR	NM_011604.3:475
Lamp3-mRNA	-1.63	0.145	1.36e-06	3.27e-05	lm.nb	CD molecules	NM_177356.3:1074
Bcl2l1-mRNA	0.969	0.0863	1.36e-06	3.27e-05	loglinear	Apoptosis, Cytokines & Receptors, Innate	NM_009743.4:200
Il1rap-mRNA	0.933	0.0835	1.4e-06	3.35e-05	loglinear	Cytokines & Receptors, Inflammation, Innate, Interleukins	NM_008364.2:2415
Ly96-mRNA	0.668	0.0598	1.41e-06	3.36e-05	loglinear	Humoral, Inflammation, Innate, Pathogen Response	NM_001159711.1:64
Cd38-mRNA	1.5	0.135	1.46e-06	3.46e-05	lm.nb	Apoptosis, B-Cell Functions, CD molecules	NM_007646.4:1490
C2-mRNA	-1.19	0.108	1.49e-06	3.51e-05	loglinear	Complement Pathway, Innate	NM_013484.2:2359
Emr1-mRNA	-0.855	0.0773	1.53e-06	3.58e-05	loglinear	Basic Cell Functions	NM_010130.1:995
Itga6-mRNA	-1.14	0.104	1.57e-06	3.64e-05	loglinear	Adhesion, Apoptosis, CD molecules, Leukocyte Functions	NM_008397.3:910
Lcp1-mRNA	0.99	0.0902	1.64e-06	3.8e-05	loglinear	T-Cell Functions, Transporter Functions	NM_001247984.1:3344
Vegfc-mRNA	-1.53	0.14	1.68e-06	3.88e-05	lm.nb	Cancer Progression	NM_009506.2:1320
Cxcr6-mRNA	-2.54	0.232	1.69e-06	3.88e-05	loglinear	CD molecules, Chemokines & Receptors, Innate	NM_030712.4:650
Tank-mRNA	0.832	0.0769	1.85e-06	4.22e-05	loglinear	Basic Cell Functions, Innate	NM_011529.1:491
Sigirr-mRNA	-1.64	0.153	2.01e-06	4.54e-05	loglinear	Chemokines & Receptors, Cytokines & Receptors, Innate	NM_023059.3:800
Prkcd-mRNA	0.857	0.08	2.01e-06	4.54e-05	loglinear	Apoptosis, B-Cell Functions, Senescence, Transporter Functions	NM_011103.2:1265
Psen2-mRNA	-0.892	0.0839	2.14e-06	4.81e-05	loglinear	Leukocyte Functions, T-Cell Functions	NM_001128605.1:560
Lamp1-mRNA	-0.676	0.064	2.27e-06	5.08e-05	loglinear	CD molecules, Transporter Functions	NM_010684.2:2080
Prf1-mRNA	-2.84	0.269	2.28e-06	5.08e-05	lm.nb		NM_011073.2:1350
Tirap-mRNA	0.626	0.0593	2.3e-06	5.08e-05	loglinear	B-Cell Functions, Chemokines & Receptors, Inflammation, Innate, Interleukins, TLR	NM_001177846.1:254
Cd163-mRNA	1.23	0.117	2.39e-06	5.26e-05	loglinear	Cancer Progression, CD molecules, Inflammation	NM_053094.2:3225
Tnfsf15-mRNA	1.48	0.142	2.5e-06	5.49e-05	loglinear	Apoptosis, Cytokines & Receptors, TNF Superfamily	NM_177371.3:4695
Col4a1-mRNA	1.15	0.113	2.91e-06	6.34e-05	loglinear	Cancer Progression	NM_009931.2:4116
Rela-mRNA	0.878	0.0858	2.95e-06	6.39e-05	loglinear	Innate, Interleukins, Pathogen Response	NM_009045.4:645
Cdh1-mRNA	-0.702	0.0686	2.95e-06	6.39e-05	loglinear	Cancer Progression, CD molecules	NM_009864.2:1610
Cd97-mRNA	-0.904	0.0885	3e-06	6.46e-05	loglinear	Adaptive, Adhesion, CD molecules, Inflammation, Innate	NM_011925.1:1975
Ctsw-mRNA	-2.19	0.215	3.09e-06	6.63e-05	lm.nb	CD molecules	NM_009985.4:190
Traf6-mRNA	0.854	0.084	3.12e-06	6.65e-05	loglinear	Cytokines & Receptors, Innate, Interleukins, T-Cell Functions, TLR	NM_009424.2:980
Cd79b-mRNA	-2.7	0.266	3.21e-06	6.82e-05	lm.nb	B-Cell Functions, CD molecules	NM_008339.2:330
Spp1-mRNA	2.14	0.212	3.32e-06	6.99e-05	lm.nb	Adhesion, Apoptosis, Cytokines & Receptors, T-Cell Functions	NM_009263.3:420
Cxcl16-mRNA	0.994	0.0985	3.32e-06	6.99e-05	loglinear	Chemokines & Receptors, Cytokines & Receptors, Innate, Interferon	NM_023158.6:679
H2-DMa-mRNA	-1.34	0.134	3.48e-06	7.29e-05	loglinear	Antigen Processing, MHC, T-Cell Functions	NM_010386.3:530
Tlr8-mRNA	-1.88	0.188	3.67e-06	7.65e-05	loglinear	CD molecules, Inflammation, Innate, Interleukins, Pathogen Response, TLR	NM_133212.2:110
App-mRNA	-0.438	0.044	3.74e-06	7.76e-05	loglinear	Apoptosis, Cell Cycle, Innate, Transporter Functions	NM_007471.2:511
Irf3-mRNA	-0.789	0.0803	4.12e-06	8.51e-05	loglinear	Adaptive, Cytokines & Receptors, Innate, Pathogen Response, Senescence, TLR	NM_016849.4:526
C3ar1-mRNA	1.58	0.163	4.52e-06	9.29e-05	lm.nb	Adaptive, Cancer Progression, Complement Pathway, Inflammation, Macrophage Functions	NM_009779.2:555
Itgb3-mRNA	1.72	0.179	4.91e-06	0.0001	lm.nb	CD molecules, Leukocyte Functions, Macrophage Functions, Transporter Functions	NM_016780.2:2595
Anxa1-mRNA	0.636	0.0663	5.06e-06	0.000103	loglinear	Cell Cycle, Inflammation, T-Cell Functions, Transporter Functions	NM_010730.2:400
Cxcl10-mRNA	3.97	0.415	5.24e-06	0.000106	lm.nb	Adaptive, Chemokines & Receptors, Cytokines & Receptors, Inflammation, Innate, Leukocyte Functions	NM_021274.1:115
Tlr5-mRNA	-2.68	0.281	5.28e-06	0.000107	lm.nb	Inflammation, Innate, Interleukins, TLR	NM_016928.2:560
Cmklr1-mRNA	-0.966	0.101	5.35e-06	0.000108	loglinear	Chemokines & Receptors, Interleukins, Macrophage Functions	NM_008153.3:445
Cd3g-mRNA	-4.9	0.515	5.41e-06	0.000108	lm.nb	Apoptosis, CD molecules, T-Cell Functions, Transporter Functions	NM_009850.2:430
Pvr-mRNA	1.04	0.109	5.43e-06	0.000108	loglinear	CD molecules, NK Cell Functions, T-Cell Functions	NM_027514.2:962
Cxcl14-mRNA	1.1	0.117	5.72e-06	0.000114	loglinear	Adaptive, Chemokines & Receptors, Cytokines & Receptors, Inflammation	XM_006517307.1:446
Tfe3-mRNA	0.878	0.0932	5.84e-06	0.000115	loglinear	Humoral	NM_172472.3:2715
Tab1-mRNA	-1.02	0.109	5.92e-06	0.000116	loglinear	Basic Cell Functions, Innate	NM_025609.2:570
Cd74-mRNA	-0.739	0.0786	5.95e-06	0.000117	loglinear	Antigen Processing, B-Cell Functions, CD molecules, Innate, MHC, T-Cell Functions	NM_001042605.1:391
Ifi27-mRNA	-1.05	0.112	6.06e-06	0.000118	loglinear	Interferon, NK Cell Functions	NM_026790.2:166
Cd164-mRNA	-0.679	0.0728	6.31e-06	0.000123	loglinear	Adhesion, CD molecules	NM_016898.2:688
Fcer2a-mRNA	1.47	0.158	6.6e-06	0.000128	loglinear	Adaptive, B-Cell Functions, CD molecules, Humoral, Inflammation, Macrophage Functions	NM_001253737.1:1770
Jam3-mRNA	-1.38	0.149	6.81e-06	0.000131	loglinear	Adaptive, Adhesion, Inflammation, Leukocyte Functions	NM_023277.4:145
Ccl24-mRNA	3.56	0.388	7.31e-06	0.00014	lm.nb	Adaptive, Chemokines & Receptors, Cytokines & Receptors, Inflammation	NM_019577.4:335
Il12a-mRNA	1.63	0.178	7.44e-06	0.000142	loglinear	Cell Cycle, Cytokines & Receptors, Interleukins, NK Cell Functions, Pathogen Response, T-Cell Functions	NM_008351.1:355
Fas-mRNA	0.921	0.101	7.5e-06	0.000143	loglinear	B-Cell Functions, CD molecules, Inflammation, T-Cell Functions, TNF Superfamily , Transporter Functions	NM_007987.2:596
Pecam1-mRNA	-1.14	0.125	8.03e-06	0.000152	lm.nb	Adhesion, CD molecules, Leukocyte Functions, Transporter Functions	NM_008816.2:1100
Klrk1-mRNA	-2.68	0.296	8.11e-06	0.000153	lm.nb	CD molecules, MHC, NK Cell Functions	NM_001083322.1:144
Tlr3-mRNA	-1.19	0.132	8.27e-06	0.000155	loglinear	CD molecules, Chemokines & Receptors, Inflammation, Innate, Interleukins, Pathogen Response, TLR, Transporter Functions	NM_126166.2:1165
Itgb1-mRNA	-0.573	0.0637	8.61e-06	0.000161	loglinear	Adhesion, CD molecules, Cell Cycle, Leukocyte Functions	NM_010578.1:1855
Tnfrsf10b-mRNA	1.2	0.133	8.84e-06	0.000165	loglinear	Apoptosis, CD molecules, TNF Superfamily	NM_020275.3:1625
Cd48-mRNA	-1.27	0.142	9.07e-06	0.000168	loglinear	CD molecules, T-Cell Functions	NM_007649.4:370
St6gal1-mRNA	-1.2	0.135	9.27e-06	0.000171	loglinear	Basic Cell Functions, Humoral	NM_001252506.1:1564
Abcb1a-mRNA	-1.39	0.157	1.01e-05	0.000187	lm.nb	CD molecules, Cell Cycle, Transporter Functions	NM_011076.1:2600
Fyn-mRNA	-1.09	0.124	1.02e-05	0.000187	loglinear	Transporter Functions	NM_008054.2:1030
Rrad-mRNA	0.874	0.0998	1.07e-05	0.000195	loglinear	Basic Cell Functions	NM_019662.2:1439
H2-Eb1-mRNA	-1.06	0.121	1.07e-05	0.000195	loglinear	Antigen Processing, Interleukins, MHC	NM_010382.2:935
Atg10-mRNA	-1.64	0.188	1.08e-05	0.000197	loglinear	Transporter Functions	NM_025770.3:46
Ctsh-mRNA	-0.755	0.0866	1.1e-05	0.000199	loglinear	Apoptosis, MHC, T-Cell Functions	NM_007801.2:1090
Stat5b-mRNA	-0.779	0.0895	1.12e-05	0.000202	loglinear	B-Cell Functions, Cell Cycle, Interleukins, NK Cell Functions, T-Cell Functions	NM_011489.3:4855
Egr2-mRNA	3.74	0.431	1.14e-05	0.000204	loglinear		NM_010118.2:1785
Pdcd1-mRNA	3.27	0.377	1.15e-05	0.000206	lm.nb	Apoptosis, CD molecules, Humoral, T-Cell Functions	NM_008798.1:1134
Map3k5-mRNA	-1.17	0.135	1.16e-05	0.000207	loglinear	Apoptosis, Innate	NM_008580.4:640
Abcg1-mRNA	-1.09	0.127	1.23e-05	0.000218	lm.nb	Innate, Transporter Functions	NM_009593.1:295
Zfp13-mRNA	-1.74	0.202	1.24e-05	0.000219	loglinear	Basic Cell Functions	NM_011747.2:419
Itga4-mRNA	-0.818	0.0953	1.26e-05	0.000221	loglinear	Adhesion, CD molecules, Leukocyte Functions	NM_010576.3:6600
Flt3l-mRNA	-1.83	0.214	1.28e-05	0.000224	loglinear	Cytokines & Receptors, NK Cell Functions	NM_013520.2:529
Cd2-mRNA	-3.16	0.372	1.35e-05	0.000236	lm.nb	CD molecules, NK Cell Functions, T-Cell Functions	XM_006500959.1:82
Pvrl2-mRNA	-0.548	0.0647	1.39e-05	0.000241	loglinear	Adhesion, NK Cell Functions, T-Cell Functions	NM_001159724.1:984
Cd83-mRNA	1.01	0.119	1.4e-05	0.000242	lm.nb	B-Cell Functions, CD molecules, Dendritic Cell Functions, Humoral, Interleukins, T-Cell Functions	NM_009856.2:1624
Saa1-mRNA	9.15	1.08	1.43e-05	0.000247	lm.nb	Adhesion, Cytokines & Receptors, Innate, Macrophage Functions	NM_009117.3:351
Mif-mRNA	0.949	0.113	1.51e-05	0.000259	loglinear	B-Cell Functions, Cytokines & Receptors, Inflammation, Innate, Transporter Functions	NM_010798.2:373
Eng-mRNA	-0.619	0.0738	1.51e-05	0.000259	loglinear	CD molecules, Macrophage Functions	NM_001146350.1:574
Tlr4-mRNA	0.937	0.112	1.58e-05	0.00027	loglinear	Adaptive, CD molecules, Chemokines & Receptors, Inflammation, Innate, Interleukins, Pathogen Response, T-Cell Functions, TLR	NM_021297.2:2510
Ripk2-mRNA	0.682	0.0818	1.59e-05	0.000271	loglinear	Inflammation, Innate, Pathogen Response, T-Cell Functions	NM_138952.3:830
Smn1-mRNA	0.564	0.0677	1.61e-05	0.000272	loglinear	Cancer Progression	NM_011420.2:390
Cd3eap-mRNA	1.32	0.159	1.7e-05	0.000286	loglinear	CD molecules	NM_145822.2:1858
Notch1-mRNA	-0.722	0.0876	1.74e-05	0.000292	loglinear	Basic Cell Functions	NM_008714.2:1425
Ikzf2-mRNA	-1.73	0.211	1.78e-05	0.000298	loglinear	T-Cell Functions	NM_011770.4:7230
Vim-mRNA	-0.969	0.118	1.86e-05	0.000309	lm.nb	Cancer Progression	NM_011701.4:34
Lrrn3-mRNA	-3.73	0.457	1.88e-05	0.000313	lm.nb	CD molecules	NM_010733.2:1765
Il17ra-mRNA	1	0.123	1.92e-05	0.000317	loglinear	CD molecules, Cytokines & Receptors, Interleukins	NM_008359.1:312
Rora-mRNA	-1.03	0.127	1.96e-05	0.000323	loglinear	Macrophage Functions, T-Cell Functions	NM_013646.1:1045
Btla-mRNA	-1.3	0.161	1.97e-05	0.000323	loglinear	B-Cell Functions, CD molecules, T-Cell Functions	NM_001037719.2:24
Bcl2-mRNA	-0.952	0.117	1.97e-05	0.000323	loglinear	B-Cell Functions, Innate, T-Cell Functions	NM_009741.3:1844
Ceacam1-mRNA	1.07	0.133	2.09e-05	0.000341	loglinear	Cancer Progression, CD molecules	NM_001039185.1:294
Csf3r-mRNA	1.37	0.171	2.15e-05	0.000349	lm.nb	Adhesion, CD molecules, Cytokines & Receptors	NM_001252651.1:1294
Ada-mRNA	2.09	0.262	2.24e-05	0.000363	lm.nb	Adhesion, B-Cell Functions, T-Cell Functions	NM_007398.3:795
Tnfsf12-mRNA	-1.39	0.175	2.37e-05	0.000381	loglinear	Apoptosis, Cytokines & Receptors, TNF Superfamily	NM_011614.3:1215
Anp32b-mRNA	0.632	0.0797	2.37e-05	0.000381	loglinear	Cell Cycle	NM_130889.2:480
Icosl-mRNA	0.945	0.119	2.38e-05	0.000381	loglinear	B-Cell Functions, CD molecules, Interleukins, T-Cell Functions	NM_015790.3:349
Il18r1-mRNA	-0.9	0.114	2.39e-05	0.000382	lm.nb	CD molecules, Innate, T-Cell Functions	NM_001161842.1:620
Ncr1-mRNA	-1.17	0.147	2.4e-05	0.000382	loglinear	CD molecules	NM_010746.3:391
Mrc1-mRNA	-0.966	0.123	2.59e-05	0.000411	loglinear	CD molecules	NM_008625.1:3992
C1qb-mRNA	-0.92	0.118	2.64e-05	0.000417	lm.nb	Complement Pathway, Innate	NM_009777.2:865
Sh2d1b1-mRNA	-1.71	0.221	2.94e-05	0.000463	lm.nb	Interferon, NK Cell Functions	NM_012009.4:973
Mst1r-mRNA	1.46	0.19	3e-05	0.000471	loglinear	CD molecules, Innate	NM_009074.1:3135
Maf-mRNA	-1.86	0.242	3.02e-05	0.000471	loglinear	T-Cell Functions	NM_001025577.2:43
Tnfrsf1a-mRNA	0.722	0.0938	3.02e-05	0.000471	loglinear	CD molecules, Cytokines & Receptors, Inflammation, Interleukins, Pathogen Response, TNF Superfamily	NM_011609.2:615
Cd53-mRNA	1.03	0.134	3.08e-05	0.000479	loglinear	CD molecules	NM_007651.3:2300
Trp53-mRNA	0.826	0.11	3.58e-05	0.000555	loglinear	Apoptosis, Cell Cycle, Senescence, T-Cell Functions	NM_011640.1:1835
Il10ra-mRNA	1.32	0.177	3.86e-05	0.000595	lm.nb	CD molecules	NM_008348.2:75
Syk-mRNA	0.779	0.105	3.87e-05	0.000595	loglinear	B-Cell Functions, Innate, Interleukins, Leukocyte Functions, Macrophage Functions, T-Cell Functions, Transporter Functions	NM_001198977.1:2064
Tcf7-mRNA	-1.62	0.218	3.89e-05	0.000597	lm.nb	Apoptosis, Interleukins, T-Cell Functions	NM_009331.3:1810
Casp1-mRNA	-0.991	0.134	4.14e-05	0.000633	loglinear	Cytokines & Receptors, Innate, Interleukins, Microglial Functions	NM_009807.2:259
Igf2r-mRNA	-1.1	0.149	4.22e-05	0.000643	loglinear	Apoptosis, CD molecules, Transporter Functions	NM_010515.1:2585
Fcer1a-mRNA	1.91	0.26	4.28e-05	0.00065	lm.nb	Adaptive, Inflammation, Interleukins, Macrophage Functions	NM_010184.1:114
Hcst-mRNA	1.53	0.21	4.49e-05	0.000679	lm.nb	Basic Cell Functions	NM_011827.3:166
Bst2-mRNA	-1.28	0.176	4.59e-05	0.000692	lm.nb	CD molecules, Humoral, Innate	NM_198095.2:468
Lck-mRNA	-1.84	0.255	4.95e-05	0.000745	lm.nb	Apoptosis, B-Cell Functions, T-Cell Functions	NM_010693.2:1180
Cd68-mRNA	0.875	0.122	5.14e-05	0.000771	loglinear	CD molecules	NM_009853.1:636
Fn1-mRNA	0.736	0.103	5.2e-05	0.000776	loglinear	Adhesion, Apoptosis	NM_010233.1:2627
Ccl22-mRNA	1.35	0.189	5.29e-05	0.000788	lm.nb	Chemokines & Receptors, Cytokines & Receptors, Humoral, Inflammation	NM_009137.2:1096
Tnfsf14-mRNA	0.825	0.116	5.39e-05	0.000799	loglinear	Apoptosis, CD molecules, Cytokines & Receptors, T-Cell Functions, TNF Superfamily	NM_019418.2:1060
Socs1-mRNA	1.48	0.207	5.4e-05	0.000799	lm.nb	Cytokines & Receptors, T-Cell Functions	NM_009896.2:1020
Cd22-mRNA	-2.58	0.364	5.77e-05	0.00085	lm.nb	Adhesion, B-Cell Functions, CD molecules	NM_001043317.2:865
Il13ra1-mRNA	0.376	0.0533	5.89e-05	0.000866	loglinear	B-Cell Functions, CD molecules, Cytokines & Receptors, Interleukins, T-Cell Functions	NM_133990.4:845
Tnfrsf13c-mRNA	-2.41	0.343	6.09e-05	0.000892	loglinear	B-Cell Functions, CD molecules, T-Cell Functions, TNF Superfamily	NM_028075.2:1170
Tnfsf13b-mRNA	-1.91	0.271	6.14e-05	0.000897	loglinear	B-Cell Functions, CD molecules, Cytokines & Receptors, T-Cell Functions, TNF Superfamily	NM_033622.1:225
Tmem173-mRNA	1.19	0.173	6.96e-05	0.00101	lm.nb	Apoptosis, Innate, Interferon	NM_028261.1:1792
Pml-mRNA	-0.902	0.131	7.05e-05	0.00102	loglinear	Apoptosis, Cell Cycle, MHC	NM_008884.5:616
Bax-mRNA	0.708	0.104	7.73e-05	0.00112	loglinear	Apoptosis, Transporter Functions	NM_007527.3:735
Kit-mRNA	-0.996	0.146	7.78e-05	0.00112	loglinear	CD molecules, Cytokines & Receptors	NM_001122733.1:4275
Ticam2-mRNA	-1.22	0.18	7.83e-05	0.00112	loglinear	Cytokines & Receptors, Inflammation, Innate, Interleukins, TLR	NM_173394.2:1243
Adora2a-mRNA	1.69	0.249	8.23e-05	0.00118	lm.nb	Apoptosis, Inflammation	NM_009630.2:2306
Psmb9-mRNA	-1.27	0.188	8.51e-05	0.00122	lm.nb	Antigen Processing	NM_013585.2:540
Klrc1-mRNA	-1.54	0.229	8.7e-05	0.00124	lm.nb	CD molecules, NK Cell Functions	NM_001136068.1:68
Serpinb2-mRNA	3.3	0.491	8.71e-05	0.00124	lm.nb	Senescence	NM_001174170.1:715
Ltb-mRNA	-1.12	0.169	9.26e-05	0.00131	lm.nb	Cytokines & Receptors, Interleukins, TNF Superfamily	NM_008518.2:163
Cd4-mRNA	-1.8	0.272	9.5e-05	0.00134	lm.nb	Adaptive, B-Cell Functions, CD molecules, Innate, T-Cell Functions	NM_013488.2:950
Tnfrsf9-mRNA	5.58	0.848	0.000101	0.00142	lm.nb	CD molecules, TNF Superfamily	NM_001077508.1:1590
Cd19-mRNA	-1.62	0.246	0.000103	0.00145	lm.nb	B-Cell Functions, CD molecules	NM_009844.2:1118
Btk-mRNA	0.551	0.084	0.000104	0.00145	loglinear	Apoptosis, Innate	NM_013482.2:2255
Cd276-mRNA	-1.13	0.172	0.000104	0.00145	loglinear	CD molecules, Inflammation, Interleukins, T-Cell Functions	NM_133983.4:1278
Ctss-mRNA	-0.731	0.112	0.000109	0.00152	loglinear	Innate	NM_021281.2:740
Icam4-mRNA	1.7	0.262	0.000114	0.00157	lm.nb	Adhesion, CD molecules	NM_023892.2:540
Aire-mRNA	3.33	0.514	0.000114	0.00158	loglinear	Humoral, Innate	NM_009646.1:656
Pla2g1b-mRNA	-3.57	0.552	0.000115	0.00158	loglinear	Basic Cell Functions	NM_011107.1:360
Ccr5-mRNA	1.22	0.189	0.000117	0.00161	lm.nb	Adaptive, CD molecules, Chemokines & Receptors, Cytokines & Receptors, Dendritic Cell Functions, Macrophage Functions, T-Cell Functions, Transporter Functions	NM_009917.5:1340
Plau-mRNA	0.901	0.14	0.000122	0.00167	lm.nb	Adhesion, Senescence	NM_008873.2:1950
Mertk-mRNA	-0.99	0.154	0.000124	0.00169	lm.nb	Adhesion, Apoptosis, NK Cell Functions, Transporter Functions	NM_008587.1:1320
Gata3-mRNA	-1.57	0.245	0.000124	0.00169	lm.nb	Adaptive, T-Cell Functions	NM_008091.3:1943
Cd3d-mRNA	-1.4	0.219	0.000128	0.00173	lm.nb	CD molecules, T-Cell Functions	NM_013487.2:289
Irf2-mRNA	-0.642	0.101	0.000128	0.00173	loglinear	Adhesion	NM_008391.2:440
H2-T23-mRNA	-0.989	0.157	0.00014	0.00189	lm.nb	Antigen Processing, MHC, T-Cell Functions	NM_010398.3:441
Foxj1-mRNA	-0.854	0.136	0.000144	0.00194	lm.nb	Humoral, Interleukins, Leukocyte Functions, T-Cell Functions	NM_008240.3:2179
Il15-mRNA	-2.61	0.415	0.000145	0.00195	lm.nb	Cytokines & Receptors, Interleukins, NK Cell Functions, T-Cell Functions	NM_008357.2:854
Ciita-mRNA	-2	0.326	0.000176	0.00235	lm.nb	Interferon, MHC	NM_007575.2:1358
Fadd-mRNA	-1.2	0.196	0.000178	0.00237	loglinear	Apoptosis, Innate, Interferon, Interleukins	NM_010175.5:2641
Ccr6-mRNA	-2	0.33	0.000185	0.00246	lm.nb	Adaptive, CD molecules, Chemokines & Receptors, Humoral, Innate, T-Cell Functions	NM_001190333.1:660
Jak2-mRNA	0.539	0.0904	0.000213	0.00282	loglinear	Adaptive, Cytokines & Receptors, Innate, Interleukins, T-Cell Functions	NM_008413.2:1049
Fut7-mRNA	1.64	0.276	0.000215	0.00285	loglinear	Leukocyte Functions, T-Cell Functions	NM_001177367.1:1151
Il17b-mRNA	2.35	0.404	0.000252	0.00332	lm.nb	Cytokines & Receptors, Inflammation	NM_019508.1:346
Cd44-mRNA	1.41	0.242	0.000252	0.00332	loglinear	Cancer Progression, Cytokines & Receptors, Transporter Functions	NM_009851.2:112
Tfeb-mRNA	-0.441	0.0761	0.000262	0.00343	loglinear	Humoral	NM_001161723.1:534
Blnk-mRNA	-2.42	0.419	0.000268	0.0035	lm.nb	B-Cell Functions, Humoral	NM_008528.4:1546
Lamp2-mRNA	-0.528	0.0916	0.000273	0.00356	loglinear	CD molecules	NM_001017959.1:908
Oasl1-mRNA	1.93	0.335	0.000276	0.00358	lm.nb	Basic Cell Functions	NM_145209.3:626
Cxcr5-mRNA	-2.97	0.519	0.00029	0.00376	lm.nb	B-Cell Functions, CD molecules, Chemokines & Receptors	NM_007551.2:1648
Tollip-mRNA	0.451	0.0791	0.000292	0.00377	loglinear	Inflammation, Innate, Interleukins	NM_023764.3:260
H2-DMb1-mRNA	-0.869	0.153	0.000294	0.00379	lm.nb	Antigen Processing, MHC	NM_010387.2:1089
Havcr2-mRNA	0.86	0.152	0.000314	0.00403	lm.nb	T-Cell Functions	NM_134250.2:134
Tfrc-mRNA	-0.613	0.109	0.000315	0.00404	loglinear	CD molecules, Transporter Functions	NM_011638.3:1930
Cd84-mRNA	0.703	0.125	0.000322	0.00411	loglinear	Adhesion, CD molecules	NM_001252472.1:188
Ccr8-mRNA	2.78	0.494	0.000323	0.00411	lm.nb	Adaptive, Chemokines & Receptors	NM_007720.2:426
Il17f-mRNA	4.25	0.756	0.000326	0.00415	lm.nb	Cytokines & Receptors, Inflammation, Interleukins, Macrophage Functions	NM_145856.2:625
Fcgr1-mRNA	0.969	0.173	0.000334	0.00423	lm.nb	Antigen Processing, CD molecules, Innate, MHC, Transporter Functions	NM_010186.5:185
Cdh5-mRNA	-0.537	0.0966	0.000352	0.00445	loglinear	Adhesion, CD molecules	NM_009868.3:1615
Nup107-mRNA	-0.44	0.0791	0.000354	0.00446	loglinear	Transporter Functions	NM_134010.2:200
Nfatc1-mRNA	-0.775	0.14	0.000362	0.00455	loglinear	Cell Cycle, T-Cell Functions, Transporter Functions	NM_016791.4:1570
Ifna1-mRNA	3.73	0.675	0.000365	0.00457	lm.nb	Cytokines & Receptors, Innate, Interferon	NM_010502.2:30
Ccl6-mRNA	0.864	0.157	0.000381	0.00476	lm.nb	Chemokines & Receptors, Cytokines & Receptors	NM_009139.2:825
Klrb1c-mRNA	-1.64	0.3	0.000391	0.00487	loglinear	NK Cell Functions	NM_008527.2:47
Nfatc2-mRNA	-1.53	0.28	0.000396	0.00492	lm.nb	Cytokines & Receptors, T-Cell Functions	NM_001037177.1:1559
Prg2-mRNA	4.67	0.863	0.000428	0.00531	lm.nb	Basic Cell Functions	NM_008920.4:119
Pou2f2-mRNA	-0.984	0.182	0.000434	0.00537	lm.nb	Humoral, T-Cell Functions	NM_001163556.1:52
Atg5-mRNA	-0.716	0.134	0.000467	0.00576	loglinear	Apoptosis, Innate, Transporter Functions	NM_053069.5:2142
Inpp5d-mRNA	0.614	0.115	0.000479	0.00589	loglinear	Apoptosis, B-Cell Functions, Interleukins	NM_001110192.1:2186
Irf8-mRNA	-0.8	0.15	0.000481	0.0059	lm.nb	Interferon, Interleukins, T-Cell Functions	NM_008320.3:2274
Lyn-mRNA	0.528	0.0995	0.000487	0.00595	loglinear	B-Cell Functions, Cytokines & Receptors, Dendritic Cell Functions, Inflammation, Innate, Transporter Functions	NM_010747.1:1725
Epcam-mRNA	0.589	0.112	0.000507	0.00618	lm.nb	CD molecules	NM_008532.2:1550
Egfr-mRNA	0.51	0.0979	0.000555	0.00676	loglinear	Apoptosis, Cancer Progression	NM_207655.2:1335
Ccl8-mRNA	-1.54	0.297	0.000567	0.00688	lm.nb	Adaptive, Cancer Progression, Chemokines & Receptors, Cytokines & Receptors, Inflammation	NM_021443.2:150
Il2rb-mRNA	-0.893	0.172	0.000576	0.00697	lm.nb	CD molecules, Cytokines & Receptors, Interleukins, NK Cell Functions	NM_008368.3:2365
Oas3-mRNA	2.19	0.423	0.000578	0.00697	lm.nb	Basic Cell Functions	NM_145226.2:365
Card9-mRNA	0.932	0.181	0.000592	0.00713	loglinear	Innate, Interleukins	NM_001037747.1:210
Ppbp-mRNA	-0.756	0.147	0.000601	0.00722	loglinear	Chemokines & Receptors	NM_023785.2:225
Siglec1-mRNA	-1.14	0.222	0.000627	0.00751	loglinear	Adhesion, CD molecules, Transporter Functions	NM_011426.3:4550
Pik3cg-mRNA	0.863	0.169	0.000631	0.00754	lm.nb	Apoptosis, Inflammation, Innate	NM_020272.2:2890
Slamf6-mRNA	-0.974	0.192	0.000666	0.00792	loglinear	CD molecules	NM_030710.2:805
Cd69-mRNA	0.867	0.171	0.000667	0.00792	lm.nb	B-Cell Functions, Macrophage Functions	NM_001033122.3:1370
Tgfbr2-mRNA	-0.463	0.0915	0.000678	0.00804	loglinear	Apoptosis, Cancer Progression	NM_009371.2:475
Jak3-mRNA	0.643	0.127	0.000687	0.00812	loglinear	B-Cell Functions, Cytokines & Receptors, Innate, Interleukins, T-Cell Functions	NM_010589.5:145
Gbp5-mRNA	1.51	0.3	0.000696	0.00821	lm.nb	Interferon	NM_153564.2:1176
Cfp-mRNA	0.656	0.131	0.000753	0.00885	loglinear	Cancer Progression, Complement Pathway, Innate	NM_008823.3:1107
Mcam-mRNA	0.423	0.0855	0.000799	0.00937	loglinear	Adhesion, CD molecules	NM_023061.2:630
Bid-mRNA	0.719	0.146	0.000808	0.00945	loglinear	Apoptosis, Cell Cycle, Innate	NM_007544.3:1307
Spn-mRNA	-0.823	0.168	0.000857	0.01	lm.nb	Adhesion, Apoptosis, CD molecules, T-Cell Functions	NM_001037810.1:726
Traf3-mRNA	0.468	0.0962	0.000894	0.0104	loglinear	Apoptosis, Cytokines & Receptors, Innate, TLR	NM_001048206.1:6385
Il2ra-mRNA	1.12	0.231	0.000898	0.0104	lm.nb	Adaptive, B-Cell Functions, CD molecules, Inflammation, T-Cell Functions	NM_008367.2:325
Cxcl13-mRNA	1.9	0.392	0.000905	0.0105	lm.nb	Adaptive, B-Cell Functions, Chemokines & Receptors, Cytokines & Receptors, Humoral, Inflammation, T-Cell Functions	NM_018866.2:551
Zap70-mRNA	-0.962	0.2	0.000962	0.0111	loglinear	T-Cell Functions	NM_009539.2:1030
Psma2-mRNA	0.262	0.0547	0.000995	0.0115	loglinear	Cancer Progression	NM_008944.2:136
Cd3e-mRNA	-1.04	0.218	0.001	0.0115	lm.nb	CD molecules, Interferon, Interleukins, T-Cell Functions	NM_007648.4:380
Cspg4-mRNA	-0.881	0.185	0.00102	0.0117	loglinear	Cancer Progression, Inflammation	NM_139001.2:1530
Atg16l1-mRNA	-0.44	0.0924	0.00103	0.0117	loglinear	Transporter Functions	NM_001205391.1:280
Map2k2-mRNA	-0.297	0.0624	0.00104	0.0118	loglinear	Basic Cell Functions, Innate	NM_023138.4:1440
Cd244-mRNA	-0.88	0.186	0.00106	0.0121	loglinear	CD molecules, NK Cell Functions	NM_018729.2:262
Cxcl12-mRNA	-0.65	0.138	0.00109	0.0124	lm.nb	Chemokines & Receptors, Cytokines & Receptors, Leukocyte Functions, T-Cell Functions, Transporter Functions	NM_021704.3:259
Stat1-mRNA	-1	0.215	0.00117	0.0133	lm.nb	Adaptive, Cytokines & Receptors, Innate, T-Cell Functions	NM_009283.3:1590
Ccl11-mRNA	1.46	0.312	0.00118	0.0133	lm.nb	Adaptive, Cancer Progression, Chemokines & Receptors, Cytokines & Receptors, Inflammation, T-Cell Functions	NM_011330.3:430
Zbp1-mRNA	0.974	0.209	0.0012	0.0135	lm.nb	Innate	NM_021394.2:473
F12-mRNA	5.23	1.13	0.0012	0.0135	lm.nb	Basic Cell Functions, Innate	NM_021489.2:405
Txk-mRNA	-1.32	0.286	0.00126	0.0141	loglinear	Adaptive, Cytokines & Receptors, Interleukins, T-Cell Functions	NM_001122754.1:835
Atg12-mRNA	-0.421	0.0913	0.00127	0.0142	loglinear	Innate, Transporter Functions	NM_026217.1:1800
Bcl6-mRNA	-0.547	0.119	0.00133	0.0148	loglinear	B-Cell Functions, Inflammation, T-Cell Functions	NM_009744.3:185
Sh2d1a-mRNA	-2.75	0.605	0.00139	0.0155	loglinear	Humoral, NK Cell Functions	NM_011364.3:250
Isg20-mRNA	-0.547	0.121	0.00141	0.0156	lm.nb	Basic Cell Functions, Innate	NM_020583.5:552
Cd7-mRNA	-1.02	0.224	0.00141	0.0156	loglinear	CD molecules, NK Cell Functions	NM_009854.1:234
Cd47-mRNA	0.471	0.104	0.00143	0.0158	loglinear	CD molecules, Inflammation, T-Cell Functions, Transporter Functions	NM_010581.3:165
Il1rl2-mRNA	0.573	0.127	0.00144	0.0159	loglinear	Cytokines & Receptors, Innate, Interleukins	NM_133193.3:860
Clec7a-mRNA	0.816	0.183	0.00159	0.0174	lm.nb	Inflammation, Innate, Leukocyte Functions, Transporter Functions	NM_020008.2:1008
Isg15-mRNA	1.1	0.248	0.00161	0.0177	lm.nb	Basic Cell Functions, Innate	NM_015783.1:395
Cd200r1-mRNA	0.491	0.111	0.00165	0.0181	loglinear	B-Cell Functions	NM_021325.3:1090
Il2rg-mRNA	0.637	0.144	0.00166	0.0181	lm.nb	B-Cell Functions, CD molecules, Cytokines & Receptors, Interleukins, T-Cell Functions	NM_013563.3:1226
Batf-mRNA	0.643	0.146	0.00171	0.0186	loglinear		NM_016767.2:750
Pdgfrb-mRNA	-0.563	0.128	0.00174	0.0189	loglinear	CD molecules	NM_008809.1:1185
Crebbp-mRNA	-0.379	0.0871	0.00185	0.0201	loglinear	Cancer Progression, Innate, T-Cell Functions	NM_001025432.1:3770
Flt3-mRNA	-0.844	0.194	0.00187	0.0202	loglinear	B-Cell Functions, CD molecules, Cytokines & Receptors, T-Cell Functions	NM_010229.2:3302
Cma1-mRNA	-1.96	0.453	0.00192	0.0206	lm.nb	Adaptive, Cancer Progression, Inflammation, Interleukins, T-Cell Functions	NM_010780.2:860
Il22-mRNA	4.45	1.03	0.00192	0.0206	lm.nb	Adaptive, Cytokines & Receptors, Inflammation, Interleukins	NM_016971.1:477
Cxcr3-mRNA	-1.05	0.244	0.00195	0.0209	lm.nb	Adaptive, CD molecules, Chemokines & Receptors, Cytokines & Receptors, Innate, T-Cell Functions	NM_009910.2:605
Lbp-mRNA	0.405	0.0938	0.00195	0.0209	loglinear	Chemokines & Receptors, Inflammation, Innate, Leukocyte Functions, Macrophage Functions, Transporter Functions	NM_008489.2:1015
Hamp-mRNA	4.39	1.02	0.00201	0.0214	lm.nb	Basic Cell Functions, Innate	NM_032541.1:202
Ifnar2-mRNA	0.247	0.0575	0.00201	0.0215	loglinear	Cytokines & Receptors, Interferon	NM_001110498.1:725
Smad2-mRNA	-0.58	0.135	0.00204	0.0217	loglinear	Cancer Progression	NM_010754.4:880
Map3k7-mRNA	-0.233	0.0544	0.00206	0.0219	loglinear	Apoptosis, Innate, T-Cell Functions, TLR	NM_009316.1:822
Ly9-mRNA	-1.25	0.295	0.0022	0.0233	loglinear	Adhesion, CD molecules	NM_008534.2:1190
Yy1-mRNA	-0.301	0.0716	0.0023	0.0243	loglinear	T-Cell Functions	NM_009537.3:760
Creb5-mRNA	0.905	0.215	0.0023	0.0243	lm.nb	Adaptive, Inflammation	NM_172728.2:2415
Tnfsf13-mRNA	-0.689	0.165	0.00236	0.0248	lm.nb	CD molecules, Cytokines & Receptors, TNF Superfamily	NM_023517.2:1443
Stat4-mRNA	-1.09	0.263	0.00243	0.0255	lm.nb	Adaptive, Cytokines & Receptors, T-Cell Functions	NM_011487.4:1816
Map2k4-mRNA	0.242	0.0584	0.00249	0.0261	loglinear	Apoptosis, Innate	NM_009157.4:1335
Mapk11-mRNA	0.717	0.174	0.00257	0.0269	lm.nb	Basic Cell Functions, Innate	NM_011161.5:396
Atf2-mRNA	-0.314	0.0771	0.00281	0.0293	loglinear	Innate	NM_001284371.1:1392
Ifi35-mRNA	-0.351	0.0871	0.00296	0.0308	loglinear	Interferon	NM_027320.4:820
Cfd-mRNA	-2.16	0.541	0.00313	0.0325	lm.nb	Complement Pathway, Innate	NM_013459.1:526
Il3ra-mRNA	-0.602	0.151	0.00317	0.0328	lm.nb	CD molecules, Cytokines & Receptors	NM_008369.1:567
Cxcr4-mRNA	-0.685	0.172	0.00317	0.0328	lm.nb	CD molecules, Chemokines & Receptors, Cytokines & Receptors, Dendritic Cell Functions, Inflammation, T-Cell Functions, Transporter Functions	NM_009911.3:704
Fap-mRNA	1.08	0.27	0.0032	0.0329	lm.nb	Cancer Progression	NM_007986.2:530
Cklf-mRNA	0.374	0.0939	0.00321	0.0331	loglinear	Adaptive, Chemokines & Receptors, Cytokines & Receptors, Inflammation, Leukocyte Functions, Macrophage Functions	NM_029295.2:54
H2-D1-mRNA	0.227	0.0579	0.00347	0.0356	loglinear	Antigen Processing, MHC, T-Cell Functions	NM_010380.3:1133
Snai1-mRNA	0.889	0.227	0.00354	0.0363	lm.nb	Cancer Progression	NM_011427.2:910
Mapk1-mRNA	-0.168	0.043	0.00362	0.0369	loglinear	Apoptosis, B-Cell Functions, Innate, T-Cell Functions	NM_011949.3:2640
Cmpk2-mRNA	-1.03	0.266	0.00369	0.0376	lm.nb	Basic Cell Functions	NM_020557.4:1600
Tnfrsf11a-mRNA	0.641	0.165	0.0037	0.0376	loglinear	Adaptive, CD molecules, Cytokines & Receptors, Interleukins, TNF Superfamily	NM_009399.3:692
Itga2b-mRNA	0.609	0.158	0.00382	0.0387	loglinear	Adhesion, CD molecules, Leukocyte Functions	NM_010575.2:461
Cd34-mRNA	-0.209	0.054	0.00383	0.0387	loglinear	Cancer Progression, CD molecules, Interleukins, Leukocyte Functions	NM_001111059.1:560
Tgfb2-mRNA	-0.618	0.161	0.00398	0.0402	loglinear	Apoptosis, Cell Cycle, Cytokines & Receptors, T-Cell Functions	NM_009367.1:1685
Prkce-mRNA	-0.455	0.119	0.00403	0.0406	loglinear	Cell Cycle, Cytokines & Receptors, Macrophage Functions, TLR, Transporter Functions	NM_011104.2:1510
Ddx58-mRNA	-0.478	0.125	0.00413	0.0415	loglinear	Innate, Interferon	NM_172689.3:1751
Tmed1-mRNA	-0.16	0.0423	0.00426	0.0427	loglinear	T-Cell Functions, Transporter Functions	NM_010744.3:104
Cd247-mRNA	-1.61	0.428	0.00445	0.0445	lm.nb	CD molecules, NK Cell Functions, T-Cell Functions	NM_001113391.2:215
Il7r-mRNA	0.533	0.142	0.0046	0.046	lm.nb	B-Cell Functions, CD molecules, Cytokines & Receptors, T-Cell Functions	NM_008372.3:1020
Ccl27a-mRNA	-0.995	0.267	0.00469	0.0467	lm.nb	Cytokines & Receptors	NM_001048179.1:265
Cyld-mRNA	0.418	0.113	0.00491	0.0489	loglinear	Apoptosis, Cell Cycle, Innate	NM_001276279.1:2200
Cd99-mRNA	0.409	0.112	0.00522	0.0518	loglinear	CD molecules	NM_025584.2:716
Ltf-mRNA	0.989	0.272	0.00544	0.0539	lm.nb	Humoral, Transporter Functions	NM_008522.3:2545
Ido1-mRNA	-3.32	0.918	0.0056	0.0553	lm.nb	Adaptive, Cytokines & Receptors, Inflammation, Interleukins, T-Cell Functions	NM_008324.1:521
Cd1d1-mRNA	-0.957	0.265	0.00569	0.0562	lm.nb	Antigen Processing, CD molecules, Innate, Interleukins, Macrophage Functions, MHC, T-Cell Functions	NM_007639.3:1340
Stat6-mRNA	-0.254	0.071	0.00592	0.0583	loglinear	Adaptive, Cytokines & Receptors, T-Cell Functions	NM_009284.2:3465
Smpd3-mRNA	0.582	0.163	0.0061	0.0599	lm.nb	Cell Cycle	NM_021491.3:1578
Cybb-mRNA	0.449	0.126	0.00617	0.0604	lm.nb	Innate, Transporter Functions	NM_007807.2:1535
Gpr183-mRNA	-0.651	0.183	0.00619	0.0605	loglinear	B-Cell Functions, Humoral	NM_183031.2:238
Cd70-mRNA	1.68	0.477	0.00655	0.0639	lm.nb	B-Cell Functions, CD molecules, Cytokines & Receptors, TNF Superfamily	NM_011617.1:650
Klra2-mRNA	0.463	0.132	0.00661	0.0643	lm.nb	NK Cell Functions	NM_001170851.1:420
Ifitm1-mRNA	0.436	0.124	0.0067	0.0651	lm.nb	CD molecules, Innate, Interferon	NM_001112715.1:412
Cd8a-mRNA	-2.57	0.735	0.0068	0.0659	loglinear	Adaptive, CD molecules, Innate, T-Cell Functions	NM_001081110.2:355
Ifi44-mRNA	-0.828	0.238	0.00693	0.067	lm.nb	Interferon	NM_133871.2:990
Ep300-mRNA	-0.404	0.117	0.00714	0.0689	loglinear	Apoptosis, Innate	NM_177821.6:4305
Irgm2-mRNA	-0.747	0.216	0.0072	0.0694	lm.nb	Innate, Interferon	NM_019440.2:2555
Entpd1-mRNA	0.307	0.0896	0.00748	0.0719	loglinear	CD molecules	NM_009848.3:2062
Cd96-mRNA	1.02	0.298	0.00768	0.0737	lm.nb	Adhesion, CD molecules, NK Cell Functions	NM_032465.2:34
Ncam1-mRNA	-0.842	0.247	0.0077	0.0737	loglinear	Adhesion, CD molecules, NK Cell Functions	NM_001113204.1:740
Tal1-mRNA	-0.68	0.201	0.00807	0.0771	loglinear	Cell Cycle	NM_011527.2:2490
Ccl25-mRNA	-0.52	0.154	0.00813	0.0775	loglinear	Adaptive, Chemokines & Receptors, Cytokines & Receptors, Inflammation, Leukocyte Functions	NM_009138.3:316
Ifnar1-mRNA	0.28	0.083	0.00821	0.0781	loglinear	Adaptive, Interferon, T-Cell Functions	NM_010508.1:1195
Runx3-mRNA	1.26	0.376	0.00843	0.0801	lm.nb	Apoptosis, Cell Cycle, Interferon	NM_019732.2:803
Itgae-mRNA	-0.709	0.214	0.00903	0.0856	loglinear	Adhesion, CD molecules	NM_008399.1:775
Ddx60-mRNA	-0.758	0.229	0.00905	0.0856	lm.nb	Basic Cell Functions	NM_001081215.1:2965
Stat2-mRNA	-0.458	0.139	0.00934	0.0881	lm.nb	Basic Cell Functions	NM_019963.1:362
Tdo2-mRNA	3.53	1.07	0.00943	0.0888	lm.nb	Cancer Progression	NM_019911.2:495
Apoe-mRNA	-1.12	0.343	0.00947	0.089	lm.nb	Apoptosis, Cancer Progression, Transporter Functions	NM_009696.3:129
Il7-mRNA	-2.26	0.69	0.00967	0.0906	loglinear	B-Cell Functions, Cytokines & Receptors, Humoral, Interleukins, T-Cell Functions	NM_008371.2:1055
Itgax-mRNA	0.634	0.198	0.0108	0.101	lm.nb	Adhesion, CD molecules, Innate, T-Cell Functions	NM_021334.2:327
Il22ra2-mRNA	-1.02	0.32	0.011	0.103	loglinear	Cytokines & Receptors, Interleukins	NM_178258.5:20
Cd40lg-mRNA	1.11	0.35	0.0112	0.105	lm.nb	Adaptive, B-Cell Functions, CD molecules, Cytokines & Receptors, Dendritic Cell Functions, Inflammation, Interleukins, MHC, T-Cell Functions, TNF Superfamily	NM_011616.2:600
Irak4-mRNA	0.251	0.079	0.0113	0.105	loglinear	Cytokines & Receptors, Innate, Interleukins	NM_029926.5:250
Pnma1-mRNA	-0.959	0.303	0.0114	0.106	lm.nb	Adaptive, Adhesion, Inflammation	NM_027438.3:906
Lgals3-mRNA	0.358	0.116	0.0129	0.12	loglinear	Innate, T-Cell Functions	NM_001145953.1:665
Timd4-mRNA	0.805	0.262	0.0133	0.123	lm.nb	Basic Cell Functions	NM_178759.4:236
Atf1-mRNA	0.463	0.151	0.0136	0.126	loglinear	Innate	NM_007497.3:1216
Selplg-mRNA	0.291	0.0956	0.0139	0.128	loglinear	Adhesion, CD molecules, Leukocyte Functions	NM_009151.3:1712
C1ra-mRNA	-0.337	0.114	0.016	0.147	loglinear	Complement Pathway, Innate	NM_023143.3:1923
Gfi1-mRNA	1.57	0.535	0.0166	0.152	lm.nb	Interleukins, T-Cell Functions, TLR	NM_010278.2:1875
Il16-mRNA	-0.346	0.118	0.0168	0.154	loglinear	Chemokines & Receptors, Cytokines & Receptors, Interleukins, Leukocyte Functions	NM_010551.3:3095
Ifit1-mRNA	0.701	0.24	0.0171	0.156	lm.nb	Interferon, Transporter Functions	NM_008331.2:890
H2-Q10-mRNA	1.49	0.516	0.018	0.164	lm.nb	Adaptive, Antigen Processing, B-Cell Functions, MHC	NM_010391.4:890
Tnfrsf13b-mRNA	0.332	0.115	0.0182	0.165	loglinear	B-Cell Functions, CD molecules, TNF Superfamily	NM_021349.1:340
Casp8-mRNA	0.205	0.0724	0.0196	0.178	loglinear	Apoptosis, Cancer Progression, Innate, Macrophage Functions	NM_009812.2:1463
Cd40-mRNA	-0.428	0.152	0.02	0.182	lm.nb	Adaptive, B-Cell Functions, CD molecules, Dendritic Cell Functions, Humoral, Inflammation, T-Cell Functions, TNF Superfamily	NM_011611.2:1425
Chuk-mRNA	-0.202	0.0722	0.0207	0.187	loglinear	Innate	NM_001162410.1:222
Itgb4-mRNA	-0.41	0.148	0.0216	0.195	loglinear	Adhesion, CD molecules	NM_001005608.2:3355
Il12rb2-mRNA	-0.93	0.336	0.0217	0.195	loglinear	Cytokines & Receptors, Interferon, T-Cell Functions	NM_008354.3:1395
Tnfrsf4-mRNA	1.16	0.417	0.0218	0.196	lm.nb	B-Cell Functions, CD molecules, Cytokines & Receptors, Inflammation, T-Cell Functions, TNF Superfamily	NM_011659.2:320
Cxcl9-mRNA	1.53	0.554	0.0221	0.199	lm.nb	Adaptive, Chemokines & Receptors, Cytokines & Receptors, Inflammation, Innate	NM_008599.2:40
Trem2-mRNA	-0.741	0.269	0.0223	0.2	loglinear	Basic Cell Functions, Humoral	NM_031254.2:646
Gpr44-mRNA	1.4	0.513	0.0235	0.21	lm.nb	T-Cell Functions	XM_006526695.1:358
Il15ra-mRNA	0.852	0.316	0.0244	0.218	lm.nb	CD molecules, NK Cell Functions	NM_008358.2:800
Pik3cd-mRNA	-0.258	0.0959	0.0246	0.219	loglinear	Inflammation, Innate	XM_003945690.1:4648
Mapk8-mRNA	0.259	0.0984	0.0272	0.242	loglinear	Adaptive, Apoptosis, Innate, T-Cell Functions	NM_016700.3:970
Raet1c-mRNA	0.435	0.169	0.03	0.266	loglinear	Basic Cell Functions	NM_009018.1:548
H2-M3-mRNA	-0.374	0.149	0.0335	0.297	loglinear	Antigen Processing, MHC, NK Cell Functions, T-Cell Functions	NM_013819.2:1180
Abl1-mRNA	-0.205	0.0822	0.0342	0.302	loglinear	Apoptosis, Cell Cycle, Innate, Senescence	NM_009594.4:1378
Cd207-mRNA	-0.864	0.347	0.0342	0.302	lm.nb	CD molecules	NM_144943.3:605
Cr2-mRNA	-1.87	0.76	0.0358	0.315	lm.nb	B-Cell Functions, CD molecules, Complement Pathway, Dendritic Cell Functions, Innate	NM_007758.2:1650
Irf4-mRNA	-0.521	0.214	0.038	0.334	loglinear	Interleukins, T-Cell Functions, TLR	NM_013674.1:1878
Tnfsf11-mRNA	-1.27	0.528	0.0396	0.348	lm.nb	CD molecules, Cytokines & Receptors, T-Cell Functions, TNF Superfamily , Transporter Functions	NM_011613.3:615
Ulbp1-mRNA	-0.773	0.323	0.0402	0.351	lm.nb	Interferon, Macrophage Functions, NK Cell Functions	NM_029975.2:595
Runx1-mRNA	-0.124	0.0518	0.0406	0.355	loglinear		NM_001111021.1:3055
Il12b-mRNA	1.05	0.44	0.0407	0.355	lm.nb	Cell Cycle, Cytokines & Receptors, Interleukins, NK Cell Functions, T-Cell Functions	NM_008352.1:1045
H2-K1-mRNA	-0.158	0.066	0.0408	0.355	loglinear	Antigen Processing, MHC, T-Cell Functions	NM_001001892.2:1370
Il6st-mRNA	0.12	0.0506	0.0413	0.359	loglinear	Adaptive, CD molecules, Cytokines & Receptors, Inflammation, Interleukins, T-Cell Functions	NM_010560.2:2325
Clec4a2-mRNA	0.348	0.15	0.0455	0.395	loglinear	Innate	NM_001170332.1:923
Ptgdr2-mRNA	-1.6	0.693	0.0459	0.397	loglinear	CD molecules	NM_009962.2:270
Ccnd3-mRNA	-0.323	0.14	0.047	0.406	loglinear	Cell Cycle, T-Cell Functions	NM_007632.2:1311
Xcl1-mRNA	0.561	0.247	0.0489	0.422	lm.nb	Chemokines & Receptors, Cytokines & Receptors, Inflammation, Innate, T-Cell Functions	NM_008510.1:103
Itgal-mRNA	-0.3	0.136	0.0549	0.473	loglinear	Adhesion, CD molecules, Leukocyte Functions, T-Cell Functions	NM_008400.2:950
Tap1-mRNA	0.406	0.185	0.0558	0.479	lm.nb	Antigen Processing, MHC, T-Cell Functions, Transporter Functions	NM_001161730.1:856
Jun-mRNA	-0.238	0.109	0.0566	0.485	loglinear	Apoptosis, Pathogen Response	NM_010591.2:2212
Ticam1-mRNA	-0.357	0.167	0.0613	0.524	loglinear	B-Cell Functions, Chemokines & Receptors, Inflammation, Innate, Interleukins, Pathogen Response, TLR, Transporter Functions	NM_174989.4:2159
Ltbr-mRNA	0.115	0.054	0.0624	0.533	loglinear	Apoptosis, TNF Superfamily	NM_010736.3:1962
Dusp4-mRNA	-1.86	0.875	0.0627	0.535	lm.nb	Basic Cell Functions, Innate	NM_176933.4:2200
Il22ra1-mRNA	-0.515	0.248	0.0678	0.577	loglinear	Chemokines & Receptors	NM_178257.1:685
Klra17-mRNA	0.731	0.355	0.0694	0.59	lm.nb	NK Cell Functions	NM_133203.4:58
Nod1-mRNA	-0.273	0.133	0.071	0.602	lm.nb	Antigen Processing, Innate, Interleukins, Transporter Functions	NM_172729.2:1446
Txnip-mRNA	0.193	0.0948	0.0728	0.616	loglinear	Apoptosis, Cell Cycle, Innate	NM_023719.1:2340
Csf1r-mRNA	-0.181	0.0899	0.0744	0.628	loglinear	CD molecules, Chemokines & Receptors, Cytokines & Receptors, Innate, Macrophage Functions	NM_001037859.2:1892
Tnfrsf14-mRNA	0.343	0.171	0.0764	0.644	lm.nb	CD molecules, T-Cell Functions, TNF Superfamily	NM_178931.2:625
Chil3-mRNA	0.209	0.107	0.0819	0.689	lm.nb	Basic Cell Functions	NM_009892.2:823
Ets1-mRNA	-0.179	0.0917	0.0824	0.692	loglinear	Apoptosis, Cell Cycle, Senescence	NM_001038642.1:740
Il6ra-mRNA	0.231	0.122	0.0911	0.764	loglinear	CD molecules, Chemokines & Receptors, Cytokines & Receptors, Interleukins	NM_010559.2:2825
Marco-mRNA	0.47	0.25	0.093	0.778	lm.nb	Innate, Transporter Functions	NM_010766.2:350
Tlr9-mRNA	-0.451	0.241	0.0945	0.789	loglinear	CD molecules, Chemokines & Receptors, Inflammation, Innate, Interleukins, TLR, Transporter Functions	NM_031178.2:1801
Cd6-mRNA	-0.663	0.365	0.102	0.852	loglinear	Adhesion, CD molecules	NM_001037801.2:1315
Abca1-mRNA	-0.408	0.225	0.103	0.856	lm.nb	Innate, Transporter Functions	NM_013454.3:6865
Elk1-mRNA	-0.839	0.466	0.105	0.872	lm.nb	Innate	NM_007922.4:3070
Ctsl-mRNA	0.328	0.183	0.106	0.881	lm.nb	Basic Cell Functions	NM_009984.3:45
Gzmb-mRNA	0.401	0.225	0.109	0.9	lm.nb	Apoptosis, T-Cell Functions	NM_013542.2:1020
Mx2-mRNA	0.599	0.341	0.113	0.936	lm.nb	Innate	NM_013606.1:2095
Irf7-mRNA	0.361	0.208	0.116	0.959	lm.nb	Adaptive, Innate, Interferon, Senescence	NM_016850.2:705
Rsad2-mRNA	0.605	0.352	0.12	0.989	lm.nb	Basic Cell Functions	NM_021384.4:510
Ccr9-mRNA	-0.428	0.253	0.125	1	loglinear	CD molecules, Chemokines & Receptors, Cytokines & Receptors, Innate	NM_009913.6:820
Itk-mRNA	-0.444	0.269	0.133	1	lm.nb	Adaptive, Cytokines & Receptors, Interleukins, T-Cell Functions	NM_010583.3:404
Ltk-mRNA	0.986	0.603	0.136	1	lm.nb	Apoptosis	NM_008523.2:788
Pdgfc-mRNA	-0.519	0.318	0.137	1	lm.nb	Basic Cell Functions	NM_019971.2:1165
Ctla4-mRNA	1.05	0.642	0.138	1	lm.nb	B-Cell Functions, CD molecules, T-Cell Functions	NM_009843.3:1475
Xaf1-mRNA	-0.319	0.196	0.138	1	lm.nb	Apoptosis	NM_001037713.3:100
Psen1-mRNA	-0.115	0.0719	0.145	1	loglinear	Apoptosis, Leukocyte Functions, T-Cell Functions, Transporter Functions	NM_008943.2:2770
Angpt2-mRNA	0.215	0.137	0.152	1	lm.nb	Adhesion, Cancer Progression	NM_007426.3:2020
Itga2-mRNA	-0.213	0.137	0.155	1	loglinear	Adhesion, B-Cell Functions, CD molecules, Leukocyte Functions	NM_008396.2:1860
Psmb10-mRNA	-0.275	0.178	0.156	1	lm.nb	Humoral, T-Cell Functions	NM_013640.3:401
Ewsr1-mRNA	-0.0944	0.0623	0.164	1	loglinear	Basic Cell Functions	NM_007968.3:150
Vhl-mRNA	0.209	0.139	0.166	1	loglinear	Cancer Progression	NM_009507.3:820
Psmb8-mRNA	-0.199	0.139	0.187	1	lm.nb	Antigen Processing	NM_010724.2:362
Fcgr4-mRNA	0.24	0.171	0.194	1	lm.nb	CD molecules, T-Cell Functions	NM_144559.1:608
Gpi1-mRNA	0.0997	0.0712	0.195	1	loglinear	Apoptosis, Cytokines & Receptors, Humoral	NM_008155.4:1540
Smad4-mRNA	-0.106	0.0777	0.205	1	loglinear	Cancer Progression	NM_008540.2:2885
Ikbkg-mRNA	0.0857	0.0646	0.217	1	loglinear	B-Cell Functions, Innate	NM_178590.2:525
Reps1-mRNA	0.13	0.0989	0.221	1	loglinear	Basic Cell Functions	NM_001111065.1:294
Lta-mRNA	-0.537	0.413	0.226	1	lm.nb	Adaptive, Cytokines & Receptors, Humoral, Inflammation, Pathogen Response, TNF Superfamily	NM_010735.1:1115
Herc6-mRNA	-0.21	0.162	0.226	1	lm.nb	Basic Cell Functions	NM_025992.2:876
Pla2g6-mRNA	-0.146	0.113	0.226	1	loglinear	Basic Cell Functions	NM_001199023.1:768
Xcr1-mRNA	0.414	0.319	0.226	1	lm.nb	Adaptive, Chemokines & Receptors, Cytokines & Receptors, Inflammation	NM_011798.4:350
Fos-mRNA	-0.171	0.133	0.23	1	lm.nb	Inflammation, Innate, Pathogen Response	NM_010234.2:1330
Ifit2-mRNA	-0.303	0.236	0.231	1	lm.nb	Interferon	NM_008332.2:230
Irf1-mRNA	0.2	0.156	0.232	1	lm.nb	Interleukins, T-Cell Functions	NM_008390.1:365
Nfatc4-mRNA	-0.206	0.163	0.238	1	lm.nb	Adaptive, Inflammation	NM_023699.3:2205
Tapbp-mRNA	0.149	0.119	0.24	1	lm.nb	Antigen Processing, MHC	NM_009318.2:2195
Usp18-mRNA	-0.219	0.174	0.24	1	lm.nb	Basic Cell Functions	NM_011909.2:1190
Traf2-mRNA	0.095	0.076	0.243	1	loglinear	Apoptosis, Cytokines & Receptors, Innate, Interleukins, T-Cell Functions	NM_009422.2:1334
Clu-mRNA	0.198	0.159	0.244	1	lm.nb	Apoptosis, Cancer Progression, Innate	NM_013492.2:354
Tgfbr1-mRNA	0.111	0.0896	0.245	1	loglinear	Apoptosis, Cancer Progression	NM_009370.2:4425
Cd28-mRNA	0.848	0.686	0.248	1	lm.nb	Adaptive, B-Cell Functions, CD molecules, Humoral, Inflammation, Interleukins, T-Cell Functions	NM_007642.4:3304
Sell-mRNA	0.152	0.124	0.25	1	loglinear	Adhesion, Apoptosis, CD molecules, T-Cell Functions	NM_001164059.1:664
Masp1-mRNA	0.485	0.397	0.253	1	lm.nb	Complement Pathway, Innate	NM_008555.2:210
Ilf3-mRNA	0.103	0.0847	0.257	1	loglinear	Chemokines & Receptors	NM_010561.2:1902
Dusp6-mRNA	-0.116	0.0955	0.257	1	loglinear	Apoptosis, Innate	NM_026268.2:1648
Pou2af1-mRNA	-0.331	0.278	0.264	1	lm.nb	Basic Cell Functions, Humoral	NM_011136.2:1865
Cfi-mRNA	1.16	0.984	0.27	1	lm.nb	Complement Pathway, Innate	NM_007686.2:421
Nlrc5-mRNA	-0.237	0.204	0.276	1	lm.nb	Innate, Interferon, MHC	NM_001033207.3:6665
Tap2-mRNA	0.264	0.244	0.307	1	lm.nb	Antigen Processing, MHC, Transporter Functions	NM_011530.2:495
Irak1-mRNA	-0.046	0.0433	0.316	1	loglinear	Cytokines & Receptors, Innate, Pathogen Response, TLR	NM_008363.2:951
Pycard-mRNA	0.216	0.204	0.318	1	loglinear	Apoptosis, Inflammation, Innate, Interleukins	NM_023258.4:1654
Tlr1-mRNA	0.207	0.197	0.32	1	lm.nb	CD molecules, Inflammation, Innate, Interleukins, Macrophage Functions, TLR	NM_030682.1:805
Jak1-mRNA	0.0386	0.0397	0.356	1	loglinear	Chemokines & Receptors, Cytokines & Receptors, Innate, T-Cell Functions	NM_146145.2:4080
Itch-mRNA	0.0755	0.0776	0.356	1	loglinear	Chemokines & Receptors, Innate, T-Cell Functions	NM_008395.2:575
Il1rl1-mRNA	-0.178	0.184	0.359	1	loglinear	Chemokines & Receptors, Cytokines & Receptors, Inflammation, Innate, Interleukins, Macrophage Functions, Transporter Functions	NM_001025602.2:815
Map2k1-mRNA	0.0654	0.069	0.368	1	loglinear	Adhesion, Cell Cycle, Innate, Senescence, Transporter Functions	NM_008927.3:1695
Il21r-mRNA	0.13	0.139	0.375	1	loglinear	CD molecules, Cytokines & Receptors	NM_021887.1:619
Psmd7-mRNA	0.0424	0.0454	0.375	1	loglinear	CD molecules	NM_010817.2:1424
Il17rb-mRNA	-0.432	0.478	0.39	1	lm.nb	Cytokines & Receptors	NM_019583.3:1338
Hras-mRNA	0.474	0.538	0.402	1	lm.nb	Senescence	NM_008284.2:1890
Ccr7-mRNA	0.118	0.138	0.416	1	lm.nb	Adaptive, Antigen Processing, CD molecules, Chemokines & Receptors, Humoral, Inflammation, Interferon, Interleukins, Leukocyte Functions, Macrophage Functions, T-Cell Functions	NM_007719.
Rorc-mRNA	0.138	0.162	0.417	1	lm.nb	Adaptive, T-Cell Functions	NM_011281.2:648
Igf1r-mRNA	-0.0838	0.0985	0.417	1	loglinear	CD molecules, Cytokines & Receptors, Senescence	NM_010513.2:3390
Axl-mRNA	-0.0921	0.118	0.457	1	loglinear	Inflammation, Innate, NK Cell Functions, Transporter Functions	NM_009465.3:3820
Ecsit-mRNA	0.0931	0.122	0.466	1	loglinear	Innate	NM_001253897.1:348
Ikbkb-mRNA	-0.0541	0.0723	0.474	1	loglinear	B-Cell Functions, Innate	NM_010546.2:498
Ikzf1-mRNA	-0.112	0.155	0.491	1	lm.nb	B-Cell Functions, NK Cell Functions, T-Cell Functions	NM_001025597.1:4420
C3-mRNA	-0.0578	0.0804	0.491	1	loglinear	Cancer Progression, Complement Pathway, Inflammation, Innate, Transporter Functions	NM_009778.2:285
Smad3-mRNA	0.0321	0.0479	0.519	1	loglinear	Cancer Progression	NM_016769.3:1845
Casp3-mRNA	-0.0633	0.1	0.545	1	loglinear	Apoptosis, B-Cell Functions, Cell Cycle, T-Cell Functions	NM_009810.2:630
Ifih1-mRNA	-0.0758	0.129	0.571	1	loglinear	Apoptosis, Innate, Interferon	NM_027835.2:1997
Oas2-mRNA	0.176	0.309	0.582	1	lm.nb	Basic Cell Functions	NM_145227.3:414
Ifit3-mRNA	0.148	0.262	0.586	1	lm.nb	Interferon	NM_010501.1:1290
Nt5e-mRNA	0.0674	0.122	0.595	1	loglinear	B-Cell Functions, CD molecules, Inflammation	NM_011851.3:1600
Ythdf2-mRNA	-0.0429	0.083	0.618	1	loglinear	Basic Cell Functions, Humoral	NM_145393.4:750
Psmb7-mRNA	0.0459	0.0953	0.642	1	loglinear	Basic Cell Functions	NM_011187.1:184
Ptprc-mRNA	0.049	0.102	0.644	1	loglinear	B-Cell Functions, CD molecules, Cytokines & Receptors, T-Cell Functions	NM_011210.3:2320
Pin1-mRNA	0.114	0.239	0.644	1	loglinear	Cell Cycle, Cytokines & Receptors, Innate	NM_023371.3:2480
Cd37-mRNA	0.0499	0.118	0.682	1	loglinear	B-Cell Functions, CD molecules, Humoral	NM_007645.4:180
Vcam1-mRNA	-0.0504	0.119	0.683	1	loglinear	Adhesion, CD molecules, Leukocyte Functions, T-Cell Functions	NM_011693.2:1440
Prdm1-mRNA	0.0498	0.123	0.695	1	loglinear	B-Cell Functions	NM_007548.3:1440
Atg7-mRNA	-0.0311	0.089	0.735	1	loglinear	Apoptosis, Transporter Functions	NM_028835.1:855
Klra4-mRNA	0.118	0.345	0.741	1	lm.nb	Adhesion, NK Cell Functions	NM_010649.3:169
Rps6-mRNA	0.0275	0.0855	0.755	1	loglinear	Apoptosis, Cell Cycle, T-Cell Functions	NM_009096.3:1195
Slamf7-mRNA	0.0578	0.19	0.767	1	lm.nb	CD molecules, Innate, NK Cell Functions	NM_144539.5:750
Tlr7-mRNA	-0.0419	0.143	0.776	1	loglinear	Chemokines & Receptors, Inflammation, Innate, Interleukins, Microglial Functions, Pathogen Response, TLR	NM_133211.3:3210
Tbx21-mRNA	-0.0731	0.258	0.783	1	loglinear	Adaptive, T-Cell Functions	NM_019507.1:625
Cx3cl1-mRNA	0.0558	0.2	0.786	1	loglinear	Chemokines & Receptors, Cytokines & Receptors, Macrophage Functions	NM_009142.3:125
Tyk2-mRNA	-0.0475	0.17	0.787	1	loglinear	Innate, T-Cell Functions	NM_001205312.1:1532
Ccr2-mRNA	0.0332	0.124	0.796	1	lm.nb	Adaptive, Cancer Progression, CD molecules, Chemokines & Receptors, Cytokines & Receptors, Dendritic Cell Functions, Humoral, Inflammation, Interleukins, Macrophage Functions, T-Cell Fun
Cd9-mRNA	-0.0396	0.152	0.801	1	lm.nb	Adhesion, CD molecules	NM_007657.3:620
H2-Q2-mRNA	-0.0389	0.207	0.855	1	lm.nb	Antigen Processing, MHC	NM_010392.2:472
Cyfip2-mRNA	0.0237	0.13	0.859	1	loglinear	Adhesion, Apoptosis, Innate	NM_001252459.1:1136
Icos-mRNA	-0.0287	0.17	0.87	1	loglinear	CD molecules, T-Cell Functions	NM_017480.1:142
Cd1d2-mRNA	0.066	0.464	0.89	1	lm.nb	Antigen Processing, CD molecules, Innate, Interleukins, T-Cell Functions	NM_007640.2:438
Slamf1-mRNA	0.0351	0.292	0.907	1	lm.nb	CD molecules	NM_013730.4:1770
Pparg-mRNA	0.0169	0.151	0.914	1	loglinear	Cytokines & Receptors, Inflammation, Innate, Macrophage Functions, Transporter Functions	NM_011146.1:1060
Ifngr1-mRNA	0.00745	0.0712	0.919	1	loglinear	Adaptive, CD molecules, Cytokines & Receptors, Innate, Interferon	NM_010511.2:985
Il11ra1-mRNA	0.0173	0.249	0.946	1	loglinear	Cytokines & Receptors, Interleukins, NK Cell Functions	NM_010549.3:22
Il23r-mRNA	-0.0284	0.474	0.953	1	lm.nb	Cytokines & Receptors, Inflammation, Innate, Interleukins, Leukocyte Functions	NM_144548.1:690
Ubc-mRNA	0.00486	0.0886	0.957	1	loglinear	Basic Cell Functions, Innate	NM_019639.4:2193
Nos2-mRNA	0.0131	0.491	0.979	1	lm.nb	Adaptive, Apoptosis, Inflammation, Interferon, T-Cell Functions	NM_010927.3:3715
