# Supplementary material for: Host Lung Environment Limits Aspergillus fumigatus Germination through an SskA-Dependent Signaling Response
Source: mSphere. 2021 Dec 8;6(6):e00922-21. doi: 10.1128/msphere.00922-21 (PMC8653827; doi:10.1128/msphere.00922-21)
Supplement: DATA SET S3 [file msphere.00922-21-sd003.xlsx]

## Sheet: DE Results - Af293 v LH-EVOL
Column1	Log2 fold change	std error (log2)	P-value	BY.p.value	method	probe.ID
Itga1-mRNA	0.791	0.0363	1.08e-07	0.000249	loglinear	NM_001033228.3:2550
Hif1a-mRNA	-1.51	0.0698	1.11e-07	0.000249	loglinear	NM_010431.2:1294
Col1a1-mRNA	2.72	0.143	2.73e-07	0.000369	lm.nb	NM_007742.3:215
Il1a-mRNA	-1.06	0.0584	3.81e-07	0.000369	loglinear	NM_010554.4:225
Tnfaip3-mRNA	-1.93	0.112	5.57e-07	0.000369	lm.nb	NM_009397.2:232
Nfkb1-mRNA	-0.77	0.045	5.69e-07	0.000369	loglinear	NM_008689.2:2125
Cdkn1a-mRNA	-1.24	0.0757	7.49e-07	0.000369	loglinear	NM_007669.4:1670
Cxcl15-mRNA	2.17	0.132	7.56e-07	0.000369	lm.nb	NM_011339.2:419
Plaur-mRNA	-1.43	0.0884	8.46e-07	0.000369	loglinear	NM_011113.3:1085
Trem1-mRNA	-1.12	0.0699	9.11e-07	0.000369	loglinear	NM_021406.5:1704
Ptgs2-mRNA	-2.2	0.138	9.18e-07	0.000369	lm.nb	NM_011198.3:675
Thbs1-mRNA	-1.63	0.104	1.03e-06	0.000369	lm.nb	NM_011580.3:702
Csf2-mRNA	-1.51	0.0965	1.07e-06	0.000369	loglinear	NM_009969.4:732
Cx3cr1-mRNA	1.72	0.112	1.21e-06	0.000388	loglinear	NM_009987.3:2696
Myc-mRNA	-1.31	0.0861	1.3e-06	0.00039	loglinear	NM_010849.4:630
Lrp1-mRNA	0.592	0.0398	1.49e-06	0.000418	loglinear	NM_008512.2:1310
Ets1-mRNA	-0.808	0.055	1.61e-06	0.000423	loglinear	NM_001038642.1:740
Cxcl2-mRNA	-2.59	0.178	1.7e-06	0.000423	lm.nb	NM_009140.2:765
Amica1-mRNA	-1.69	0.12	2.19e-06	0.000508	loglinear	NM_001005421.4:1002
Colec12-mRNA	1.19	0.085	2.3e-06	0.000508	loglinear	NM_130449.2:736
Irak2-mRNA	-0.516	0.0371	2.38e-06	0.000508	loglinear	NM_001113553.1:485
Gzma-mRNA	2.57	0.188	2.63e-06	0.000536	lm.nb	NM_010370.2:188
Itga5-mRNA	-0.901	0.0671	2.98e-06	0.000581	loglinear	NM_010577.3:2446
Egr1-mRNA	-2.01	0.153	3.44e-06	0.000642	lm.nb	NM_007913.5:515
Ccl20-mRNA	-3.39	0.267	4.32e-06	0.000775	lm.nb	NM_016960.1:120
Col3a1-mRNA	2.32	0.188	5.25e-06	0.000905	lm.nb	NM_009930.1:4370
Lyve1-mRNA	-1.39	0.114	5.53e-06	0.000918	loglinear	NM_053247.4:150
Ccl17-mRNA	-1.66	0.137	5.76e-06	0.000918	lm.nb	NM_011332.2:247
Cxcl1-mRNA	-2.47	0.205	6.13e-06	0.000918	lm.nb	NM_008176.1:560
Itga4-mRNA	0.543	0.0451	6.17e-06	0.000918	loglinear	NM_010576.3:6600
Camp-mRNA	-4.34	0.361	6.35e-06	0.000918	lm.nb	NM_009921.2:355
Cd180-mRNA	1.83	0.153	6.64e-06	0.00093	loglinear	NM_008533.2:860
Cxcl3-mRNA	-1.56	0.133	7.16e-06	0.000972	lm.nb	NM_203320.2:275
Anxa1-mRNA	-0.77	0.0667	8.23e-06	0.00109	loglinear	NM_010730.2:400
Irak3-mRNA	-1.53	0.134	8.61e-06	0.0011	lm.nb	NM_028679.3:2608
Csf3-mRNA	-3.57	0.314	9.2e-06	0.00115	lm.nb	NM_009971.1:830
Tfeb-mRNA	0.637	0.0575	1.08e-05	0.00131	loglinear	NM_001161723.1:534
Il1r2-mRNA	-1.18	0.108	1.19e-05	0.00138	loglinear	NM_010555.4:458
Icam1-mRNA	-1.13	0.104	1.2e-05	0.00138	loglinear	NM_010493.2:2195
Osm-mRNA	-1.49	0.137	1.27e-05	0.00139	lm.nb	NM_001013365.2:579
Nfkbia-mRNA	-1.08	0.1	1.32e-05	0.00139	loglinear	NM_010907.2:646
Il1b-mRNA	-0.659	0.0613	1.33e-05	0.00139	loglinear	NM_008361.3:1120
Ctsh-mRNA	0.878	0.0817	1.33e-05	0.00139	loglinear	NM_007801.2:1090
Csf3r-mRNA	1.16	0.109	1.37e-05	0.0014	loglinear	NM_001252651.1:1294
Ripk2-mRNA	-0.806	0.0761	1.46e-05	0.00145	loglinear	NM_138952.3:830
Nlrc5-mRNA	2.04	0.196	1.68e-05	0.00163	lm.nb	NM_001033207.3:6665
Lyz2-mRNA	1	0.097	1.73e-05	0.00165	loglinear	NM_017372.3:98
Lcn2-mRNA	-1.31	0.128	1.81e-05	0.00169	lm.nb	NM_008491.1:190
Mapk3-mRNA	0.627	0.0617	1.92e-05	0.00173	loglinear	NM_011952.2:825
Tie1-mRNA	0.706	0.0696	1.94e-05	0.00173	loglinear	NM_011587.2:2715
Cd244-mRNA	1.44	0.143	1.99e-05	0.00173	lm.nb	NM_018729.2:262
C3-mRNA	0.602	0.0597	2.01e-05	0.00173	loglinear	NM_009778.2:285
Tnfsf14-mRNA	1.07	0.106	2.04e-05	0.00173	loglinear	NM_019418.2:1060
Cd14-mRNA	-1.02	0.102	2.2e-05	0.00174	loglinear	NM_009841.3:235
Stat1-mRNA	2.11	0.212	2.23e-05	0.00174	lm.nb	NM_009283.3:1590
Psmb9-mRNA	1.83	0.184	2.25e-05	0.00174	lm.nb	NM_013585.2:540
Cmklr1-mRNA	0.726	0.0732	2.27e-05	0.00174	loglinear	NM_008153.3:445
Cd80-mRNA	-1.07	0.108	2.28e-05	0.00174	lm.nb	NM_009855.2:210
Rel-mRNA	-0.796	0.0808	2.35e-05	0.00174	loglinear	NM_009044.2:1290
Card11-mRNA	1.21	0.123	2.35e-05	0.00174	loglinear	NM_175362.2:545
Ccl2-mRNA	-1.26	0.128	2.37e-05	0.00174	lm.nb	NM_011333.3:415
Casp1-mRNA	1.09	0.112	2.47e-05	0.00179	loglinear	NM_009807.2:259
Traf6-mRNA	-0.821	0.0847	2.62e-05	0.00187	loglinear	NM_009424.2:980
Mill2-mRNA	1.25	0.13	2.74e-05	0.00192	loglinear	NM_153760.2:22
Ccl3-mRNA	-1.37	0.143	2.95e-05	0.00203	lm.nb	NM_011337.1:60
Il18rap-mRNA	-1.46	0.155	3.18e-05	0.00212	lm.nb	NM_010553.2:2055
Dpp4-mRNA	1.23	0.131	3.25e-05	0.00212	loglinear	NM_001159543.1:1303
Angpt1-mRNA	2.07	0.221	3.26e-05	0.00212	loglinear	NM_009640.3:1350
Il6-mRNA	-2.32	0.247	3.27e-05	0.00212	lm.nb	NM_031168.1:40
Csf1r-mRNA	0.776	0.0834	3.43e-05	0.00219	loglinear	NM_001037859.2:1892
Cd200-mRNA	0.519	0.056	3.5e-05	0.00221	loglinear	NM_010818.3:686
Stat2-mRNA	1.15	0.125	3.64e-05	0.00221	lm.nb	NM_019963.1:362
Bst2-mRNA	1.59	0.173	3.64e-05	0.00221	lm.nb	NM_198095.2:468
Mme-mRNA	1.25	0.135	3.66e-05	0.00221	loglinear	NM_008604.3:285
Irgm2-mRNA	1.98	0.216	3.71e-05	0.00222	lm.nb	NM_019440.2:2555
Psma2-mRNA	-0.42	0.0461	3.93e-05	0.00232	loglinear	NM_008944.2:136
Nfkb2-mRNA	-0.409	0.0452	4.09e-05	0.00238	loglinear	NM_019408.2:1150
Bcl10-mRNA	-0.551	0.0613	4.33e-05	0.00243	loglinear	NM_009740.1:1168
Ifitm2-mRNA	-0.571	0.0637	4.37e-05	0.00243	loglinear	NM_030694.1:87
Zbp1-mRNA	1.73	0.194	4.47e-05	0.00243	lm.nb	NM_021394.2:473
Mmp9-mRNA	-0.943	0.106	4.48e-05	0.00243	lm.nb	NM_013599.2:1570
Csf1-mRNA	-1.16	0.13	4.49e-05	0.00243	lm.nb	NM_001113530.1:833
Ctss-mRNA	0.881	0.0988	4.52e-05	0.00243	loglinear	NM_021281.2:740
Muc1-mRNA	0.637	0.0715	4.56e-05	0.00243	loglinear	NM_013605.1:1445
Cd33-mRNA	-0.992	0.112	4.76e-05	0.00251	loglinear	NM_001111058.1:405
C6-mRNA	1.82	0.208	5.17e-05	0.00269	loglinear	NM_016704.2:170
H2-Q1-mRNA	-1.64	0.188	5.26e-05	0.00271	loglinear	NM_010390.3:316
Klrc2-mRNA	1.2	0.138	5.41e-05	0.00273	loglinear	NM_010653.4:259
Emr1-mRNA	0.691	0.0796	5.42e-05	0.00273	loglinear	NM_010130.1:995
Tgfb3-mRNA	1.57	0.182	5.69e-05	0.00283	lm.nb	NM_009368.2:2410
Il34-mRNA	-0.583	0.0682	5.98e-05	0.00295	loglinear	NM_001135100.1:848
Socs3-mRNA	-0.598	0.0703	6.17e-05	0.00301	loglinear	NM_007707.2:585
Vegfa-mRNA	0.808	0.0958	6.5e-05	0.00313	loglinear	NM_001025250.3:3015
Lif-mRNA	-1.64	0.195	6.71e-05	0.0032	lm.nb	NM_008501.2:3435
Il4ra-mRNA	-0.437	0.0523	6.87e-05	0.00323	loglinear	NM_010557.1:3017
Tnfsf10-mRNA	1.27	0.152	6.91e-05	0.00323	loglinear	NM_009425.2:2055
Fos-mRNA	-1.14	0.137	7.15e-05	0.0033	lm.nb	NM_010234.2:1330
Creb1-mRNA	0.372	0.0448	7.22e-05	0.0033	loglinear	NM_001037726.1:2734
Txnip-mRNA	-0.658	0.0801	7.65e-05	0.00345	loglinear	NM_023719.1:2340
Il18-mRNA	1.19	0.145	7.69e-05	0.00345	loglinear	NM_008360.1:270
Cd48-mRNA	1.08	0.132	8.05e-05	0.00357	loglinear	NM_007649.4:370
Nlrp3-mRNA	-1.12	0.138	8.24e-05	0.00361	lm.nb	NM_145827.3:508
Sele-mRNA	-1.64	0.202	8.31e-05	0.00361	lm.nb	NM_011345.2:2575
Relb-mRNA	-0.57	0.0703	8.37e-05	0.00361	loglinear	NM_009046.2:2013
Cdh5-mRNA	-0.427	0.0536	9.35e-05	0.00396	loglinear	NM_009868.3:1615
Spink5-mRNA	-1.46	0.183	9.37e-05	0.00396	lm.nb	NM_001081180.1:2863
Dll4-mRNA	0.721	0.0906	9.47e-05	0.00397	loglinear	NM_019454.2:542
Trem2-mRNA	1.56	0.198	9.98e-05	0.00414	lm.nb	NM_031254.2:646
Ceacam1-mRNA	-0.934	0.119	0.000101	0.00414	lm.nb	NM_001039185.1:294
Cxcl12-mRNA	1.04	0.134	0.000109	0.00442	lm.nb	NM_021704.3:259
Il12a-mRNA	-1.23	0.158	0.000109	0.00442	loglinear	NM_008351.1:355
Tnf-mRNA	-0.844	0.109	0.000111	0.00445	lm.nb	NM_013693.1:1135
Fcer1a-mRNA	-1.85	0.24	0.000114	0.00454	lm.nb	NM_010184.1:114
Ikbkb-mRNA	-0.354	0.0462	0.00012	0.0047	loglinear	NM_010546.2:498
Ccl12-mRNA	-1.2	0.157	0.000121	0.0047	lm.nb	NM_011331.2:56
Ccr2-mRNA	0.897	0.117	0.000122	0.0047	lm.nb	NM_009915.2:2965
H2-T23-mRNA	1.18	0.155	0.000123	0.0047	lm.nb	NM_010398.3:441
Tbk1-mRNA	-0.527	0.07	0.000134	0.00508	loglinear	NM_019786.4:440
Itgal-mRNA	0.822	0.109	0.000135	0.00508	lm.nb	NM_008400.2:950
Cxcl10-mRNA	2.68	0.358	0.000138	0.00514	lm.nb	NM_021274.1:115
C1s1-mRNA	0.807	0.108	0.000139	0.00514	loglinear	NM_144938.2:2490
Icosl-mRNA	-0.716	0.0958	0.000141	0.00515	loglinear	NM_015790.3:349
Cdh1-mRNA	-0.551	0.0739	0.000142	0.00515	loglinear	NM_009864.2:1610
Ccl19-mRNA	-1.03	0.138	0.000143	0.00515	lm.nb	NM_011888.2:465
Cxcl5-mRNA	-1.42	0.19	0.000144	0.00515	lm.nb	NM_009141.2:565
Ddx60-mRNA	1.66	0.226	0.000155	0.00553	lm.nb	NM_001081215.1:2965
Atm-mRNA	0.424	0.0587	0.000173	0.00611	loglinear	NM_007499.2:5543
Tek-mRNA	1.04	0.145	0.000181	0.00635	lm.nb	NM_013690.2:3580
Ccl8-mRNA	1.71	0.239	0.000183	0.00637	lm.nb	NM_021443.2:150
Epcam-mRNA	-0.869	0.122	0.000186	0.0064	lm.nb	NM_008532.2:1550
Herc6-mRNA	1.09	0.153	0.000187	0.0064	lm.nb	NM_025992.2:876
Vwf-mRNA	0.736	0.103	0.00019	0.00644	lm.nb	NM_011708.3:6354
Clec4n-mRNA	0.958	0.135	0.000193	0.00651	lm.nb	NM_001190320.1:441
Lamp3-mRNA	0.973	0.139	0.000211	0.00706	lm.nb	NM_177356.3:1074
Irf7-mRNA	1.35	0.194	0.000215	0.00715	lm.nb	NM_016850.2:705
Mapk14-mRNA	0.586	0.0843	0.000221	0.00728	loglinear	NM_001168513.1:114
Cmah-mRNA	0.656	0.095	0.000229	0.00749	loglinear	NM_001111110.2:664
Cd34-mRNA	-0.331	0.0481	0.000234	0.00755	loglinear	NM_001111059.1:560
Xbp1-mRNA	-0.349	0.0508	0.000237	0.00755	loglinear	NM_013842.2:825
Bcl2l1-mRNA	-0.536	0.0781	0.000238	0.00755	loglinear	NM_009743.4:200
Fcgr1-mRNA	0.96	0.14	0.00024	0.00755	lm.nb	NM_010186.5:185
Egr3-mRNA	-1.26	0.184	0.00024	0.00755	lm.nb	NM_018781.2:518
Tollip-mRNA	-0.498	0.0726	0.000241	0.00755	loglinear	NM_023764.3:260
Sbno2-mRNA	-0.376	0.055	0.000246	0.00763	loglinear	NM_183426.1:2656
C1qa-mRNA	0.631	0.0924	0.000247	0.00763	loglinear	NM_007572.2:566
Icam2-mRNA	0.781	0.115	0.000254	0.00781	loglinear	NM_010494.1:375
Pik3cd-mRNA	0.658	0.0971	0.000258	0.00785	loglinear	XM_003945690.1:4648
Klra2-mRNA	0.812	0.12	0.000259	0.00785	lm.nb	NM_001170851.1:420
Psmb10-mRNA	1.17	0.174	0.000269	0.00809	lm.nb	NM_013640.3:401
Ifi35-mRNA	0.507	0.0757	0.000278	0.00831	loglinear	NM_027320.4:820
Hck-mRNA	0.346	0.0518	0.000284	0.00842	loglinear	NM_010407.3:1874
Stat3-mRNA	-0.4	0.0604	0.000299	0.00878	loglinear	NM_213659.2:2130
Cd47-mRNA	-0.686	0.104	0.0003	0.00878	loglinear	NM_010581.3:165
Vegfc-mRNA	0.886	0.134	0.000302	0.00878	lm.nb	NM_009506.2:1320
Pparg-mRNA	-1.07	0.164	0.000327	0.00941	lm.nb	NM_011146.1:1060
Arg2-mRNA	-0.44	0.0675	0.000328	0.00941	loglinear	NM_009705.2:249
Usp18-mRNA	1.07	0.164	0.000331	0.00946	lm.nb	NM_011909.2:1190
Icos-mRNA	-1.13	0.174	0.000343	0.00972	loglinear	NM_017480.1:142
Tnfrsf12a-mRNA	-0.573	0.0887	0.000345	0.00972	loglinear	NM_001161746.1:517
Tgfb1-mRNA	-0.458	0.0709	0.000349	0.00974	loglinear	NM_011577.1:1470
Entpd1-mRNA	-0.415	0.0643	0.00035	0.00974	loglinear	NM_009848.3:2062
Fcgr4-mRNA	0.96	0.15	0.000363	0.01	lm.nb	NM_144559.1:608
Cd55-mRNA	0.993	0.155	0.00037	0.0102	lm.nb	NM_010016.2:1058
Egr2-mRNA	-0.764	0.12	0.000378	0.0103	loglinear	NM_010118.2:1785
Psmb8-mRNA	0.869	0.137	0.000378	0.0103	lm.nb	NM_010724.2:362
Kdr-mRNA	1.06	0.167	0.000381	0.0103	lm.nb	NM_010612.2:995
Ccl4-mRNA	-1.02	0.161	0.000384	0.0103	lm.nb	NM_013652.1:140
Ticam2-mRNA	1.04	0.164	0.000388	0.0103	loglinear	NM_173394.2:1243
Mst1r-mRNA	-0.834	0.132	0.000396	0.0105	loglinear	NM_009074.1:3135
Ly86-mRNA	0.767	0.122	0.000402	0.0106	loglinear	NM_010745.2:725
Il1r1-mRNA	-0.779	0.124	0.000404	0.0106	lm.nb	NM_001123382.1:820
Msr1-mRNA	-0.328	0.0525	0.000425	0.0111	loglinear	NM_001113326.1:555
Map2k2-mRNA	0.332	0.0532	0.000428	0.0111	loglinear	NM_023138.4:1440
Cmpk2-mRNA	1.62	0.261	0.000449	0.0116	lm.nb	NM_020557.4:1600
Tnfsf13b-mRNA	1.21	0.198	0.000482	0.0123	lm.nb	NM_033622.1:225
Dusp6-mRNA	0.469	0.0767	0.000483	0.0123	loglinear	NM_026268.2:1648
Rela-mRNA	-0.5	0.0824	0.000509	0.0129	loglinear	NM_009045.4:645
Ada-mRNA	-1.26	0.209	0.000514	0.0129	lm.nb	NM_007398.3:795
Erbb2-mRNA	0.489	0.0808	0.000514	0.0129	loglinear	NM_001003817.1:1395
Il23a-mRNA	-0.831	0.138	0.000525	0.0131	loglinear	NM_031252.1:360
Cebpb-mRNA	-0.346	0.0575	0.000531	0.0132	loglinear	NM_009883.3:1147
Irf1-mRNA	0.911	0.152	0.000551	0.0136	lm.nb	NM_008390.1:365
Nt5e-mRNA	-0.658	0.11	0.000562	0.0137	lm.nb	NM_011851.3:1600
Cd274-mRNA	0.817	0.137	0.000564	0.0137	lm.nb	NM_021893.2:515
Cd69-mRNA	-0.917	0.155	0.000583	0.0141	lm.nb	NM_001033122.3:1370
Thbd-mRNA	0.666	0.113	0.000618	0.0149	loglinear	NM_009378.3:2845
Cd36-mRNA	0.644	0.11	0.00062	0.0149	loglinear	NM_007643.3:1520
Nod1-mRNA	0.775	0.133	0.000642	0.0153	lm.nb	NM_172729.2:1446
Il1rn-mRNA	-0.619	0.106	0.000651	0.0154	lm.nb	NM_031167.5:224
Itgam-mRNA	-0.42	0.0724	0.000661	0.0155	loglinear	NM_008401.2:155
Cd86-mRNA	-0.653	0.113	0.000663	0.0155	lm.nb	NM_019388.3:251
Igf2r-mRNA	0.722	0.125	0.000665	0.0155	lm.nb	NM_010515.1:2585
Serping1-mRNA	0.482	0.0832	0.000669	0.0155	loglinear	NM_009776.3:1480
Cxcl9-mRNA	2.92	0.503	0.00067	0.0155	lm.nb	NM_008599.2:40
Smn1-mRNA	-0.375	0.0653	0.000707	0.0162	loglinear	NM_011420.2:390
Reps1-mRNA	-0.631	0.11	0.000712	0.0163	loglinear	NM_001111065.1:294
Il3ra-mRNA	0.823	0.144	0.000719	0.0164	lm.nb	NM_008369.1:567
Ltb-mRNA	0.832	0.146	0.000726	0.0164	lm.nb	NM_008518.2:163
Selplg-mRNA	0.51	0.0895	0.000736	0.0165	loglinear	NM_009151.3:1712
Plau-mRNA	0.657	0.115	0.000738	0.0165	lm.nb	NM_008873.2:1950
Ddx58-mRNA	0.664	0.117	0.000745	0.0166	loglinear	NM_172689.3:1751
Egfr-mRNA	-0.618	0.109	0.000751	0.0167	loglinear	NM_207655.2:1335
Ccr1-mRNA	-0.616	0.109	0.000765	0.0169	lm.nb	NM_009912.4:1526
Tap1-mRNA	1.04	0.183	0.000767	0.0169	lm.nb	NM_001161730.1:856
Ccl21a-mRNA	0.993	0.176	0.00078	0.0171	lm.nb	NM_011124.4:170
Aire-mRNA	-1.68	0.299	0.000785	0.0171	loglinear	NM_009646.1:656
Irf3-mRNA	0.421	0.0748	0.000798	0.0173	loglinear	NM_016849.4:526
Itga6-mRNA	0.488	0.087	0.000807	0.0174	loglinear	NM_008397.3:910
Tnfrsf9-mRNA	-1.29	0.23	0.000812	0.0174	lm.nb	NM_001077508.1:1590
Map2k4-mRNA	-0.354	0.0633	0.000815	0.0174	loglinear	NM_009157.4:1335
Cd83-mRNA	-0.686	0.123	0.00082	0.0174	lm.nb	NM_009856.2:1624
Xaf1-mRNA	1.08	0.193	0.000824	0.0174	lm.nb	NM_001037713.3:100
Cd163-mRNA	-0.64	0.115	0.000862	0.0181	loglinear	NM_053094.2:3225
Isg15-mRNA	1.32	0.238	0.000869	0.0182	lm.nb	NM_015783.1:395
Maf-mRNA	1.31	0.242	0.00101	0.0211	loglinear	NM_001025577.2:43
Pml-mRNA	0.669	0.124	0.00104	0.0213	loglinear	NM_008884.5:616
Klrk1-mRNA	1.66	0.31	0.00104	0.0213	lm.nb	NM_001083322.1:144
Ubc-mRNA	-0.482	0.0898	0.00104	0.0213	loglinear	NM_019639.4:2193
Smad4-mRNA	-0.378	0.0705	0.00105	0.0214	loglinear	NM_008540.2:2885
Snai1-mRNA	1.04	0.194	0.00106	0.0214	lm.nb	NM_011427.2:910
Ccr5-mRNA	0.785	0.147	0.00106	0.0214	lm.nb	NM_009917.5:1340
Itgb3-mRNA	-0.958	0.179	0.00107	0.0215	lm.nb	NM_016780.2:2595
Akt3-mRNA	0.485	0.0907	0.00107	0.0215	loglinear	NM_011785.3:2494
Rrad-mRNA	-0.538	0.101	0.00108	0.0216	loglinear	NM_019662.2:1439
Cd38-mRNA	-0.679	0.129	0.00115	0.023	lm.nb	NM_007646.4:1490
Lilra5-mRNA	1.52	0.29	0.00118	0.0233	loglinear	NM_001081239.2:994
Siglec1-mRNA	0.976	0.186	0.00118	0.0233	lm.nb	NM_011426.3:4550
Arg1-mRNA	-1.27	0.244	0.00122	0.024	lm.nb	NM_007482.3:626
Cklf-mRNA	0.503	0.0966	0.00125	0.0244	loglinear	NM_029295.2:54
Map3k1-mRNA	0.341	0.0658	0.00128	0.0249	loglinear	NM_011945.2:1640
Mef2c-mRNA	0.92	0.178	0.00129	0.0251	loglinear	NM_001170537.1:4341
Cxcr6-mRNA	1.17	0.227	0.0013	0.0252	loglinear	NM_030712.4:650
Mapk8-mRNA	-0.479	0.093	0.00132	0.0253	loglinear	NM_016700.3:970
Pdcd1-mRNA	-1.27	0.247	0.00136	0.026	lm.nb	NM_008798.1:1134
Cxcl11-mRNA	2.51	0.492	0.00138	0.0263	lm.nb	NM_019494.1:345
Ifi27-mRNA	0.522	0.102	0.0014	0.0266	loglinear	NM_026790.2:166
Oas2-mRNA	1.53	0.302	0.00144	0.027	lm.nb	NM_145227.3:414
Clec4a2-mRNA	0.753	0.148	0.00144	0.027	loglinear	NM_001170332.1:923
C5ar1-mRNA	-0.545	0.108	0.00146	0.0273	lm.nb	NM_007577.3:595
Gbp5-mRNA	1.52	0.3	0.00146	0.0273	lm.nb	NM_153564.2:1176
Ly9-mRNA	0.921	0.182	0.00148	0.0275	lm.nb	NM_008534.2:1190
Ly96-mRNA	-0.312	0.0618	0.00148	0.0275	loglinear	NM_001159711.1:64
Ccr8-mRNA	-1.94	0.387	0.00153	0.0283	lm.nb	NM_007720.2:426
Timd4-mRNA	-1.02	0.204	0.00156	0.0287	lm.nb	NM_178759.4:236
Sigirr-mRNA	0.735	0.147	0.00159	0.029	loglinear	NM_023059.3:800
Ifitm1-mRNA	0.589	0.118	0.00159	0.029	lm.nb	NM_001112715.1:412
Mx2-mRNA	1.4	0.287	0.00179	0.0325	lm.nb	NM_013606.1:2095
Il21r-mRNA	0.577	0.119	0.00187	0.0337	loglinear	NM_021887.1:619
Prkce-mRNA	-0.447	0.0931	0.00198	0.0356	loglinear	NM_011104.2:1510
Ifit3-mRNA	1.27	0.266	0.00199	0.0357	lm.nb	NM_010501.1:1290
Il1rl1-mRNA	-0.803	0.168	0.00204	0.0363	loglinear	NM_001025602.2:815
C1ra-mRNA	0.503	0.105	0.00204	0.0363	lm.nb	NM_023143.3:1923
C1qbp-mRNA	-0.296	0.0622	0.00206	0.0364	loglinear	NM_007573.2:630
C4b-mRNA	0.332	0.07	0.00208	0.0367	loglinear	NM_009780.2:491
Zfp13-mRNA	0.924	0.195	0.00209	0.0368	loglinear	NM_011747.2:419
Nrp1-mRNA	1.02	0.215	0.00212	0.0371	lm.nb	NM_008737.2:1190
Litaf-mRNA	-0.546	0.116	0.00215	0.0374	loglinear	NM_019980.1:1100
Irf8-mRNA	0.713	0.152	0.00221	0.0383	lm.nb	NM_008320.3:2274
Klra17-mRNA	1.22	0.259	0.00224	0.0388	lm.nb	NM_133203.4:58
Ifi44-mRNA	1.09	0.234	0.00228	0.0393	lm.nb	NM_133871.2:990
Tyk2-mRNA	0.615	0.132	0.00229	0.0394	lm.nb	NM_001205312.1:1532
Thy1-mRNA	0.845	0.181	0.0023	0.0394	lm.nb	NM_009382.3:425
Ifna1-mRNA	-1.92	0.413	0.00233	0.0397	lm.nb	NM_010502.2:30
Prf1-mRNA	1.53	0.33	0.00239	0.0405	loglinear	NM_011073.2:1350
Cd3g-mRNA	3.09	0.666	0.00239	0.0405	lm.nb	NM_009850.2:430
Ncr1-mRNA	0.594	0.129	0.00245	0.0411	loglinear	NM_010746.3:391
Klrd1-mRNA	0.817	0.177	0.00246	0.0411	loglinear	NM_010654.2:434
Ifnar2-mRNA	-0.239	0.052	0.00246	0.0411	loglinear	NM_001110498.1:725
Tap2-mRNA	1.09	0.237	0.00251	0.0417	lm.nb	NM_011530.2:495
Tnfrsf13b-mRNA	-0.438	0.096	0.00259	0.0429	loglinear	NM_021349.1:340
Ccr7-mRNA	-0.582	0.127	0.0026	0.043	loglinear	NM_007719.2:755
C7-mRNA	0.498	0.11	0.00267	0.0441	loglinear	XM_356827.6:215
C1qb-mRNA	0.517	0.114	0.00272	0.0446	lm.nb	NM_009777.2:865
Ifngr1-mRNA	-0.33	0.0731	0.00274	0.0448	loglinear	NM_010511.2:985
Mapkapk2-mRNA	-0.403	0.0895	0.0028	0.0457	loglinear	NM_008551.1:1991
Clu-mRNA	-0.561	0.125	0.00288	0.0467	lm.nb	NM_013492.2:354
Gzmb-mRNA	-1.1	0.247	0.00292	0.0472	lm.nb	NM_013542.2:1020
Fadd-mRNA	0.776	0.174	0.00294	0.0474	loglinear	NM_010175.5:2641
Fcgr2b-mRNA	-0.441	0.0991	0.00298	0.0479	lm.nb	NM_001077189.1:1225
Fpr2-mRNA	-0.486	0.109	0.00299	0.0479	loglinear	NM_008039.2:1015
H2-Ab1-mRNA	0.409	0.0922	0.003	0.0479	loglinear	NM_207105.2:164
Psen2-mRNA	0.201	0.0457	0.00315	0.0501	loglinear	NM_001128605.1:560
F13a1-mRNA	-0.478	0.11	0.00333	0.0528	lm.nb	NM_001166391.1:2790
Cd68-mRNA	0.475	0.109	0.00335	0.0528	loglinear	NM_009853.1:636
Tnfsf12-mRNA	0.729	0.168	0.00336	0.0529	loglinear	NM_011614.3:1215
Tlr1-mRNA	0.605	0.14	0.00348	0.0545	lm.nb	NM_030682.1:805
Tnfrsf1b-mRNA	0.391	0.0908	0.00354	0.055	loglinear	NM_011610.3:3270
Tapbp-mRNA	0.495	0.115	0.00354	0.055	lm.nb	NM_009318.2:2195
Gpi1-mRNA	-0.316	0.074	0.0037	0.0573	loglinear	NM_008155.4:1540
Atg10-mRNA	0.696	0.163	0.00371	0.0573	lm.nb	NM_025770.3:46
Mr1-mRNA	0.481	0.113	0.00374	0.0575	loglinear	NM_008209.4:1360
Oasl1-mRNA	1.24	0.293	0.00387	0.0593	lm.nb	NM_145209.3:626
H2-DMa-mRNA	0.527	0.127	0.00429	0.0653	loglinear	NM_010386.3:530
Pla2g6-mRNA	-0.469	0.113	0.00429	0.0653	loglinear	NM_001199023.1:768
Icam4-mRNA	-0.946	0.228	0.0043	0.0653	lm.nb	NM_023892.2:540
S100a8-mRNA	-0.542	0.131	0.00436	0.0659	lm.nb	NM_013650.2:227
Tnfrsf10b-mRNA	-0.522	0.126	0.00437	0.0659	loglinear	NM_020275.3:1625
Nos2-mRNA	1.82	0.44	0.00438	0.0659	lm.nb	NM_010927.3:3715
Gtf3c1-mRNA	0.411	0.0997	0.00447	0.0669	loglinear	NM_207239.1:4586
Rorc-mRNA	-0.669	0.164	0.00466	0.0696	lm.nb	NM_011281.2:648
Cxcr4-mRNA	0.638	0.159	0.00512	0.0762	lm.nb	NM_009911.3:704
Myd88-mRNA	-0.34	0.085	0.00522	0.0775	loglinear	NM_010851.2:1595
Mefv-mRNA	0.475	0.119	0.00535	0.0791	lm.nb	NM_001161790.1:928
Smpd3-mRNA	-0.576	0.145	0.00543	0.08	loglinear	NM_021491.3:1578
Itch-mRNA	-0.3	0.076	0.00553	0.0812	loglinear	NM_008395.2:575
Map4k2-mRNA	0.444	0.112	0.00554	0.0812	loglinear	NM_009006.2:666
Il6st-mRNA	-0.186	0.0474	0.00577	0.0842	loglinear	NM_010560.2:2325
Ctsl-mRNA	-0.766	0.199	0.00628	0.0914	lm.nb	NM_009984.3:45
Ctsw-mRNA	0.952	0.25	0.00659	0.0955	lm.nb	NM_009985.4:190
Ccl11-mRNA	-1.22	0.321	0.00669	0.0968	lm.nb	NM_011330.3:430
Itga2b-mRNA	-0.65	0.171	0.00676	0.0974	loglinear	NM_010575.2:461
Pax5-mRNA	0.918	0.242	0.0068	0.0976	loglinear	NM_008782.2:90
Vim-mRNA	0.443	0.117	0.00691	0.0987	lm.nb	NM_011701.4:34
Tlr7-mRNA	0.53	0.14	0.00692	0.0987	loglinear	NM_133211.3:3210
Ifit2-mRNA	0.887	0.235	0.00696	0.099	lm.nb	NM_008332.2:230
Sell-mRNA	0.422	0.112	0.00703	0.0997	loglinear	NM_001164059.1:664
Cd9-mRNA	-0.584	0.156	0.00715	0.101	lm.nb	NM_007657.3:620
Ptprc-mRNA	0.339	0.0907	0.00727	0.102	loglinear	NM_011210.3:2320
Clec7a-mRNA	0.611	0.164	0.00734	0.103	lm.nb	NM_020008.2:1008
Hamp-mRNA	-3.96	1.07	0.00751	0.105	lm.nb	NM_032541.1:202
Nfatc3-mRNA	0.287	0.0775	0.00761	0.106	loglinear	NM_010901.2:2260
Tlr3-mRNA	0.436	0.118	0.0077	0.107	loglinear	NM_126166.2:1165
Il2rb-mRNA	0.611	0.166	0.00781	0.108	lm.nb	NM_008368.3:2365
Oas3-mRNA	0.996	0.27	0.00784	0.108	lm.nb	NM_145226.2:365
Cd276-mRNA	0.598	0.163	0.00806	0.111	loglinear	NM_133983.4:1278
Il12b-mRNA	1.18	0.322	0.00809	0.111	lm.nb	NM_008352.1:1045
Ciita-mRNA	1.24	0.34	0.00819	0.112	lm.nb	NM_007575.2:1358
Chil3-mRNA	-0.31	0.0851	0.00821	0.112	loglinear	NM_009892.2:823
Itgb1-mRNA	0.191	0.0526	0.00828	0.113	loglinear	NM_010578.1:1855
Hspb2-mRNA	0.472	0.13	0.00836	0.113	loglinear	NM_024441.3:667
Hcst-mRNA	-0.723	0.2	0.00853	0.115	lm.nb	NM_011827.3:166
Fcer2a-mRNA	-0.563	0.156	0.00871	0.118	lm.nb	NM_001253737.1:1770
Tlr5-mRNA	1.22	0.34	0.00876	0.118	lm.nb	NM_016928.2:560
Abcg1-mRNA	0.412	0.115	0.00879	0.118	lm.nb	NM_009593.1:295
Itgax-mRNA	0.633	0.176	0.00889	0.119	lm.nb	NM_021334.2:327
Tnfrsf14-mRNA	0.583	0.163	0.00895	0.119	lm.nb	NM_178931.2:625
H2-DMb1-mRNA	0.486	0.136	0.00902	0.12	lm.nb	NM_010387.2:1089
Cd84-mRNA	0.393	0.112	0.00977	0.13	loglinear	NM_001252472.1:188
Csf2rb-mRNA	0.35	0.1	0.00994	0.131	loglinear	NM_007780.4:4185
Rsad2-mRNA	1.18	0.338	0.01	0.132	lm.nb	NM_021384.4:510
Saa1-mRNA	-2.36	0.676	0.0102	0.134	lm.nb	NM_009117.3:351
Tank-mRNA	-0.304	0.0873	0.0103	0.134	loglinear	NM_011529.1:491
Ms4a1-mRNA	1.1	0.319	0.0104	0.137	lm.nb	NM_007641.5:166
Cd53-mRNA	-0.462	0.133	0.0105	0.137	loglinear	NM_007651.3:2300
Ticam1-mRNA	0.564	0.163	0.0105	0.137	loglinear	NM_174989.4:2159
Ppbp-mRNA	-0.445	0.129	0.0106	0.137	lm.nb	NM_023785.2:225
Cd96-mRNA	-1.01	0.292	0.0107	0.139	lm.nb	NM_032465.2:34
Slamf6-mRNA	0.658	0.191	0.0108	0.139	loglinear	NM_030710.2:805
Il10ra-mRNA	-0.544	0.158	0.0109	0.14	lm.nb	NM_008348.2:75
Mavs-mRNA	0.361	0.106	0.0114	0.146	loglinear	NM_144888.1:2510
Ewsr1-mRNA	-0.154	0.0454	0.0115	0.147	loglinear	NM_007968.3:150
Mcam-mRNA	-0.243	0.0719	0.0118	0.15	loglinear	NM_023061.2:630
Spn-mRNA	0.599	0.178	0.0119	0.15	lm.nb	NM_001037810.1:726
Lbp-mRNA	-0.294	0.0876	0.0122	0.153	loglinear	NM_008489.2:1015
Bmi1-mRNA	0.282	0.0841	0.0122	0.153	loglinear	NM_007552.4:3354
Slamf7-mRNA	0.572	0.171	0.0123	0.155	lm.nb	NM_144539.5:750
Cd22-mRNA	1.32	0.394	0.0124	0.156	lm.nb	NM_001043317.2:865
Col4a1-mRNA	-0.343	0.103	0.0124	0.156	loglinear	NM_009931.2:4116
Pin1-mRNA	-0.782	0.236	0.0129	0.16	loglinear	NM_023371.3:2480
Bcl2-mRNA	0.398	0.121	0.013	0.162	loglinear	NM_009741.3:1844
Lamp1-mRNA	0.192	0.0589	0.0138	0.172	loglinear	NM_010684.2:2080
Ikbkg-mRNA	-0.227	0.0698	0.014	0.174	loglinear	NM_178590.2:525
Cfh-mRNA	0.322	0.0994	0.0143	0.177	loglinear	NM_009888.3:807
Il15-mRNA	1.62	0.502	0.0144	0.178	lm.nb	NM_008357.2:854
Tfrc-mRNA	0.336	0.104	0.0146	0.18	loglinear	NM_011638.3:1930
Il1rap-mRNA	-0.261	0.0811	0.0147	0.18	loglinear	NM_008364.2:2415
Itk-mRNA	-1.11	0.346	0.0148	0.181	lm.nb	NM_010583.3:404
Elane-mRNA	-2.11	0.66	0.0152	0.186	lm.nb	NM_015779.2:491
Cfp-mRNA	-0.332	0.104	0.0155	0.187	loglinear	NM_008823.3:1107
Runx1-mRNA	-0.127	0.04	0.0155	0.187	loglinear	NM_001111021.1:3055
Il2rg-mRNA	0.402	0.127	0.0156	0.188	lm.nb	NM_013563.3:1226
Pecam1-mRNA	0.386	0.123	0.0163	0.196	lm.nb	NM_008816.2:1100
Anp32b-mRNA	-0.24	0.0763	0.0163	0.196	loglinear	NM_130889.2:480
Masp1-mRNA	-1.32	0.422	0.0165	0.197	lm.nb	NM_008555.2:210
Ccrl2-mRNA	-0.311	0.0999	0.0171	0.205	loglinear	NM_017466.4:655
Eng-mRNA	0.119	0.0384	0.0172	0.205	loglinear	NM_001146350.1:574
Tirap-mRNA	-0.148	0.0479	0.0173	0.206	loglinear	NM_001177846.1:254
Pdgfrb-mRNA	0.298	0.0961	0.0174	0.206	loglinear	NM_008809.1:1185
Il1rl2-mRNA	-0.401	0.13	0.0178	0.21	loglinear	NM_133193.3:860
Tab1-mRNA	0.358	0.117	0.0181	0.213	loglinear	NM_025609.2:570
Cx3cl1-mRNA	-0.618	0.202	0.0184	0.217	loglinear	NM_009142.3:125
Fcgr3-mRNA	-0.397	0.132	0.0196	0.23	lm.nb	NM_010188.5:1175
C2-mRNA	0.346	0.116	0.0206	0.241	loglinear	NM_013484.2:2359
Fap-mRNA	-0.774	0.261	0.021	0.245	lm.nb	NM_007986.2:530
Slc7a11-mRNA	-0.344	0.117	0.0217	0.251	loglinear	NM_011990.2:1700
Ifit1-mRNA	0.663	0.225	0.0217	0.251	lm.nb	NM_008331.2:890
Irf2-mRNA	0.285	0.097	0.0217	0.251	loglinear	NM_008391.2:440
Dmbt1-mRNA	-0.411	0.14	0.0221	0.255	lm.nb	XM_006507298.1:2054
Serpinb2-mRNA	-1.3	0.445	0.0226	0.26	lm.nb	NM_001174170.1:715
Klra4-mRNA	-1.12	0.385	0.0229	0.264	lm.nb	NM_010649.3:169
Cybb-mRNA	0.356	0.123	0.023	0.264	lm.nb	NM_007807.2:1535
St6gal1-mRNA	0.369	0.127	0.0231	0.264	lm.nb	NM_001252506.1:1564
Mfge8-mRNA	0.294	0.102	0.0231	0.264	loglinear	NM_008594.2:1357
Pou2f2-mRNA	0.532	0.184	0.0234	0.266	lm.nb	NM_001163556.1:52
Btk-mRNA	0.175	0.0608	0.024	0.272	loglinear	NM_013482.2:2255
Cspg4-mRNA	0.466	0.164	0.0247	0.279	lm.nb	NM_139001.2:1530
Ccl22-mRNA	-0.485	0.174	0.0268	0.302	lm.nb	NM_009137.2:1096
Cd99-mRNA	-0.225	0.0809	0.0273	0.308	loglinear	NM_025584.2:716
Card9-mRNA	0.516	0.187	0.0279	0.314	loglinear	NM_001037747.1:210
F12-mRNA	-2.18	0.795	0.0286	0.321	lm.nb	NM_021489.2:405
Map3k5-mRNA	0.321	0.117	0.0289	0.322	lm.nb	NM_008580.4:640
Ccl7-mRNA	-0.446	0.163	0.0289	0.322	lm.nb	NM_013654.2:215
Tdo2-mRNA	-3.05	1.12	0.0292	0.325	lm.nb	NM_019911.2:495
Pvr-mRNA	-0.255	0.0935	0.0293	0.325	loglinear	NM_027514.2:962
Raet1c-mRNA	-0.461	0.169	0.0296	0.327	loglinear	NM_009018.1:548
H2-Ob-mRNA	0.45	0.167	0.0305	0.337	lm.nb	NM_010389.3:1606
Jak1-mRNA	-0.0961	0.0358	0.0312	0.344	loglinear	NM_146145.2:4080
Tlr4-mRNA	-0.306	0.114	0.0314	0.345	loglinear	NM_021297.2:2510
Il25-mRNA	-1.73	0.646	0.0317	0.347	loglinear	NM_080729.2:649
Alcam-mRNA	0.214	0.08	0.0318	0.347	loglinear	NM_009655.1:2605
Pdgfc-mRNA	-0.978	0.366	0.032	0.349	lm.nb	NM_019971.2:1165
Il17b-mRNA	-0.701	0.264	0.0325	0.353	lm.nb	NM_019508.1:346
Rps6-mRNA	-0.204	0.0768	0.0328	0.356	loglinear	NM_009096.3:1195
Ltf-mRNA	-0.696	0.264	0.0334	0.362	lm.nb	NM_008522.3:2545
Il22-mRNA	1.87	0.716	0.0344	0.372	lm.nb	NM_016971.1:477
Ncam1-mRNA	-0.618	0.236	0.0346	0.373	loglinear	NM_001113204.1:740
Ccl5-mRNA	0.253	0.0973	0.0352	0.379	loglinear	NM_013653.3:240
H2-D1-mRNA	-0.132	0.0512	0.0364	0.39	loglinear	NM_010380.3:1133
Inpp5d-mRNA	0.173	0.0685	0.0396	0.424	loglinear	NM_001110192.1:2186
Psmb7-mRNA	-0.23	0.0913	0.04	0.427	loglinear	NM_011187.1:184
Fas-mRNA	-0.219	0.0877	0.0408	0.434	loglinear	NM_007987.2:596
Lrrn3-mRNA	1.41	0.562	0.0409	0.434	lm.nb	NM_010733.2:1765
H2-Eb1-mRNA	0.261	0.106	0.0434	0.46	loglinear	NM_010382.2:935
Cxcl16-mRNA	-0.254	0.103	0.0436	0.46	loglinear	NM_023158.6:679
Lgals3-mRNA	0.257	0.105	0.0445	0.469	loglinear	NM_001145953.1:665
Havcr2-mRNA	0.343	0.141	0.0452	0.476	lm.nb	NM_134250.2:134
Tmem173-mRNA	0.378	0.156	0.0454	0.477	lm.nb	NM_028261.1:1792
Dock9-mRNA	-0.189	0.0784	0.0472	0.494	loglinear	XM_976068.1:360
Abca1-mRNA	-0.58	0.242	0.048	0.502	lm.nb	NM_013454.3:6865
Ifih1-mRNA	0.296	0.124	0.0488	0.509	loglinear	NM_027835.2:1997
Ikbke-mRNA	0.26	0.109	0.0493	0.513	loglinear	NM_019777.3:618
Cd63-mRNA	-0.144	0.0608	0.0496	0.514	loglinear	NM_001042580.1:220
Irf5-mRNA	-0.168	0.0714	0.0509	0.527	loglinear	NM_012057.3:1826
Cxcr2-mRNA	0.309	0.132	0.0514	0.531	lm.nb	NM_009909.3:440
Stat5b-mRNA	0.214	0.0916	0.0516	0.532	loglinear	NM_011489.3:4855
Ccl24-mRNA	-0.775	0.331	0.0518	0.532	lm.nb	NM_019577.4:335
Chuk-mRNA	-0.143	0.0614	0.0522	0.535	loglinear	NM_001162410.1:222
Tgfbr1-mRNA	0.192	0.0825	0.053	0.542	loglinear	NM_009370.2:4425
Cxcl14-mRNA	-0.249	0.108	0.0543	0.554	loglinear	XM_006517307.1:446
Mertk-mRNA	0.366	0.159	0.0545	0.555	lm.nb	NM_008587.1:1320
Cd7-mRNA	0.526	0.228	0.0548	0.557	loglinear	NM_009854.1:234
Cd40lg-mRNA	-0.776	0.339	0.0558	0.566	lm.nb	NM_011616.2:600
Itgae-mRNA	-0.487	0.213	0.0561	0.568	loglinear	NM_008399.1:775
Il4-mRNA	-1.32	0.58	0.0563	0.568	lm.nb	NM_021283.1:345
Angpt2-mRNA	0.251	0.112	0.0591	0.595	loglinear	NM_007426.3:2020
H2-M3-mRNA	0.292	0.13	0.0597	0.6	lm.nb	NM_013819.2:1180
Ikzf2-mRNA	0.469	0.209	0.0599	0.601	loglinear	NM_011770.4:7230
Prdm1-mRNA	-0.25	0.112	0.0609	0.609	loglinear	NM_007548.3:1440
Mrc1-mRNA	-0.281	0.126	0.0615	0.614	loglinear	NM_008625.1:3992
Blnk-mRNA	1.02	0.46	0.0617	0.614	lm.nb	NM_008528.4:1546
Ltbr-mRNA	0.108	0.0486	0.0622	0.618	loglinear	NM_010736.3:1962
Abl1-mRNA	-0.158	0.072	0.0635	0.63	loglinear	NM_009594.4:1378
Atg5-mRNA	0.307	0.14	0.0641	0.634	loglinear	NM_053069.5:2142
Tlr8-mRNA	0.383	0.176	0.0658	0.649	lm.nb	NM_133212.2:110
H2-Aa-mRNA	0.117	0.0537	0.0659	0.649	loglinear	NM_010378.2:450
Il17f-mRNA	-1.02	0.489	0.0763	0.749	lm.nb	NM_145856.2:625
Cd81-mRNA	0.121	0.0584	0.0767	0.752	loglinear	NM_133655.2:575
Sh2d1b1-mRNA	0.499	0.242	0.0778	0.761	lm.nb	NM_012009.4:973
Cd200r1-mRNA	0.231	0.112	0.0785	0.766	loglinear	NM_021325.3:1090
Cd19-mRNA	-0.553	0.27	0.0797	0.776	lm.nb	NM_009844.2:1118
Xcr1-mRNA	-0.664	0.333	0.0861	0.837	lm.nb	NM_011798.4:350
Ccl9-mRNA	-0.204	0.102	0.0865	0.839	loglinear	NM_011338.2:1125
Runx3-mRNA	0.537	0.27	0.0876	0.848	lm.nb	NM_019732.2:803
Kit-mRNA	0.298	0.151	0.0891	0.861	loglinear	NM_001122733.1:4275
Traf3-mRNA	0.113	0.0578	0.0918	0.885	loglinear	NM_001048206.1:6385
Bst1-mRNA	0.22	0.113	0.0923	0.888	lm.nb	NM_009763.3:854
Cd2-mRNA	0.939	0.485	0.0939	0.901	lm.nb	XM_006500959.1:82
Casp3-mRNA	0.162	0.0839	0.0956	0.915	loglinear	NM_009810.2:630
Stat6-mRNA	0.119	0.0622	0.0964	0.921	loglinear	NM_009284.2:3465
Ccr9-mRNA	0.481	0.251	0.0973	0.927	loglinear	NM_009913.6:820
Jun-mRNA	-0.196	0.104	0.101	0.965	loglinear	NM_010591.2:2212
Jak2-mRNA	-0.154	0.0819	0.102	0.965	loglinear	NM_008413.2:1049
Cd37-mRNA	-0.173	0.0924	0.103	0.972	loglinear	NM_007645.4:180
Nfatc4-mRNA	-0.342	0.182	0.103	0.975	lm.nb	NM_023699.3:2205
Pdcd1lg2-mRNA	-0.2	0.108	0.106	0.997	loglinear	NM_021396.2:1870
Cd79b-mRNA	0.523	0.283	0.107	1	lm.nb	NM_008339.2:330
Klrc1-mRNA	0.394	0.216	0.11	1	loglinear	NM_001136068.1:68
Slamf1-mRNA	-0.596	0.326	0.11	1	lm.nb	NM_013730.4:1770
Mif-mRNA	0.205	0.112	0.112	1	loglinear	NM_010798.2:373
Gpr183-mRNA	0.299	0.165	0.112	1	loglinear	NM_183031.2:238
Il2ra-mRNA	-0.372	0.206	0.114	1	lm.nb	NM_008367.2:325
Flt3l-mRNA	0.327	0.181	0.114	1	lm.nb	NM_013520.2:529
Ncf4-mRNA	-0.138	0.0769	0.115	1	loglinear	NM_008677.2:741
Ccr6-mRNA	0.766	0.429	0.117	1	lm.nb	NM_001190333.1:660
Irak4-mRNA	0.153	0.086	0.118	1	loglinear	NM_029926.5:250
Il11ra1-mRNA	-0.337	0.192	0.123	1	loglinear	NM_010549.3:22
Prkcd-mRNA	0.125	0.0727	0.13	1	loglinear	NM_011103.2:1265
Creb5-mRNA	-0.348	0.207	0.137	1	lm.nb	NM_172728.2:2415
Notch1-mRNA	0.105	0.0624	0.137	1	loglinear	NM_008714.2:1425
Dusp4-mRNA	1.54	0.92	0.137	1	lm.nb	NM_176933.4:2200
Cfd-mRNA	-0.844	0.504	0.138	1	lm.nb	NM_013459.1:526
Atf1-mRNA	-0.246	0.149	0.144	1	loglinear	NM_007497.3:1216
Bid-mRNA	0.228	0.141	0.149	1	loglinear	NM_007544.3:1307
Il16-mRNA	-0.194	0.12	0.15	1	loglinear	NM_010551.3:3095
Tlr9-mRNA	0.306	0.19	0.15	1	lm.nb	NM_031178.2:1801
Psmd7-mRNA	-0.0643	0.0399	0.151	1	loglinear	NM_010817.2:1424
Gpr44-mRNA	-0.568	0.353	0.152	1	lm.nb	XM_006526695.1:358
Nfatc1-mRNA	0.189	0.117	0.152	1	loglinear	NM_016791.4:1570
Tbx21-mRNA	0.353	0.22	0.152	1	loglinear	NM_019507.1:625
F2rl1-mRNA	0.232	0.145	0.153	1	loglinear	NM_007974.4:994
Itgb2-mRNA	0.151	0.0946	0.155	1	loglinear	NM_008404.4:2542
Msln-mRNA	0.0806	0.0518	0.164	1	loglinear	NM_018857.1:346
Ilf3-mRNA	-0.116	0.0748	0.166	1	loglinear	NM_010561.2:1902
Xcl1-mRNA	-0.383	0.25	0.17	1	lm.nb	NM_008510.1:103
Pvrl2-mRNA	0.103	0.0673	0.17	1	loglinear	NM_001159724.1:984
Pycard-mRNA	0.195	0.129	0.174	1	loglinear	NM_023258.4:1654
H2-Q10-mRNA	-0.761	0.522	0.188	1	lm.nb	NM_010391.4:890
Fn1-mRNA	0.134	0.0922	0.189	1	loglinear	NM_010233.1:2627
Tnfsf11-mRNA	0.84	0.587	0.196	1	lm.nb	NM_011613.3:615
Fut7-mRNA	-0.318	0.223	0.196	1	lm.nb	NM_001177367.1:1151
Il17ra-mRNA	-0.157	0.11	0.197	1	lm.nb	NM_008359.1:312
Cd97-mRNA	0.108	0.076	0.197	1	loglinear	NM_011925.1:1975
Cyfip2-mRNA	0.154	0.109	0.2	1	loglinear	NM_001252459.1:1136
C3ar1-mRNA	0.207	0.148	0.206	1	lm.nb	NM_009779.2:555
Clec5a-mRNA	-0.164	0.119	0.209	1	lm.nb	NM_001038604.1:605
Ythdf2-mRNA	-0.117	0.0851	0.21	1	loglinear	NM_145393.4:750
Lyn-mRNA	0.112	0.0821	0.215	1	loglinear	NM_010747.1:1725
Flt3-mRNA	0.25	0.184	0.217	1	loglinear	NM_010229.2:3302
Fyn-mRNA	0.15	0.115	0.232	1	loglinear	NM_008054.2:1030
Itgb4-mRNA	-0.189	0.145	0.233	1	loglinear	NM_001005608.2:3355
Itga2-mRNA	0.148	0.115	0.239	1	loglinear	NM_008396.2:1860
Ebi3-mRNA	-0.187	0.148	0.246	1	loglinear	NM_015766.2:1015
Foxj1-mRNA	0.193	0.156	0.258	1	lm.nb	NM_008240.3:2179
Ep300-mRNA	0.111	0.0902	0.258	1	loglinear	NM_177821.6:4305
Btla-mRNA	0.16	0.13	0.259	1	loglinear	NM_001037719.2:24
Rora-mRNA	-0.143	0.117	0.262	1	lm.nb	NM_013646.1:1045
Ccl6-mRNA	-0.194	0.16	0.264	1	lm.nb	NM_009139.2:825
Adora2a-mRNA	-0.232	0.192	0.265	1	lm.nb	NM_009630.2:2306
Il18r1-mRNA	0.142	0.118	0.269	1	lm.nb	NM_001161842.1:620
Ltk-mRNA	-0.588	0.489	0.269	1	lm.nb	NM_008523.2:788
Sh2b2-mRNA	-0.12	0.101	0.27	1	loglinear	NM_018825.3:1074
Isg20-mRNA	0.136	0.115	0.278	1	lm.nb	NM_020583.5:552
Ulbp1-mRNA	0.42	0.364	0.286	1	lm.nb	NM_029975.2:595
Casp8-mRNA	-0.0727	0.064	0.293	1	loglinear	NM_009812.2:1463
H2-DMb2-mRNA	-0.175	0.155	0.297	1	lm.nb	NM_010388.4:195
Stat4-mRNA	0.322	0.286	0.298	1	lm.nb	NM_011487.4:1816
Elk1-mRNA	0.534	0.478	0.3	1	lm.nb	NM_007922.4:3070
Smad3-mRNA	0.0446	0.0399	0.301	1	loglinear	NM_016769.3:1845
Tnfsf13-mRNA	-0.193	0.174	0.303	1	lm.nb	NM_023517.2:1443
Tfe3-mRNA	-0.0892	0.0816	0.311	1	loglinear	NM_172472.3:2715
Syk-mRNA	-0.103	0.0948	0.312	1	loglinear	NM_001198977.1:2064
Ecsit-mRNA	-0.114	0.104	0.312	1	loglinear	NM_001253897.1:348
Smad2-mRNA	0.145	0.134	0.314	1	loglinear	NM_010754.4:880
Tgfbr2-mRNA	-0.101	0.0934	0.316	1	loglinear	NM_009371.2:475
Atg7-mRNA	0.0816	0.0759	0.318	1	loglinear	NM_028835.1:855
Cd3d-mRNA	0.262	0.247	0.324	1	lm.nb	NM_013487.2:289
Fcer1g-mRNA	-0.0739	0.0703	0.328	1	loglinear	NM_010185.4:264
Ifnar1-mRNA	-0.0784	0.0748	0.329	1	loglinear	NM_010508.1:1195
Nod2-mRNA	-0.133	0.127	0.33	1	loglinear	NM_145857.2:1086
Tcf7-mRNA	0.239	0.229	0.331	1	lm.nb	NM_009331.3:1810
Lamp2-mRNA	0.0947	0.0927	0.341	1	loglinear	NM_001017959.1:908
Prg2-mRNA	0.259	0.257	0.346	1	lm.nb	NM_008920.4:119
Atg16l1-mRNA	-0.081	0.0805	0.348	1	loglinear	NM_001205391.1:280
Lck-mRNA	0.31	0.313	0.355	1	lm.nb	NM_010693.2:1180
Tnfrsf4-mRNA	-0.38	0.386	0.357	1	lm.nb	NM_011659.2:320
Gfi1-mRNA	-0.314	0.32	0.36	1	lm.nb	NM_010278.2:1875
Il23r-mRNA	0.345	0.358	0.367	1	lm.nb	NM_144548.1:690
Batf-mRNA	-0.12	0.125	0.369	1	loglinear	NM_016767.2:750
Cd1d2-mRNA	-0.421	0.442	0.372	1	lm.nb	NM_007640.2:438
Abcb1a-mRNA	0.152	0.163	0.381	1	lm.nb	NM_011076.1:2600
Pik3cg-mRNA	-0.134	0.147	0.391	1	lm.nb	NM_020272.2:2890
Txk-mRNA	-0.264	0.291	0.396	1	loglinear	NM_001122754.1:835
Ccl25-mRNA	-0.139	0.154	0.396	1	loglinear	NM_009138.3:316
Cd44-mRNA	-0.218	0.241	0.396	1	loglinear	NM_009851.2:112
Cd3e-mRNA	-0.225	0.25	0.399	1	lm.nb	NM_007648.4:380
Map2k1-mRNA	0.0522	0.0598	0.412	1	loglinear	NM_008927.3:1695
App-mRNA	-0.0276	0.0323	0.421	1	loglinear	NM_007471.2:511
Tnfrsf11a-mRNA	-0.13	0.153	0.423	1	loglinear	NM_009399.3:692
Slc11a1-mRNA	0.0896	0.108	0.434	1	lm.nb	NM_013612.2:945
Cd6-mRNA	0.293	0.358	0.441	1	loglinear	NM_001037801.2:1315
Cxcr5-mRNA	0.518	0.639	0.444	1	lm.nb	NM_007551.2:1648
Zap70-mRNA	-0.153	0.192	0.451	1	loglinear	NM_009539.2:1030
Tnfrsf1a-mRNA	0.075	0.0945	0.454	1	loglinear	NM_011609.2:615
Igf1r-mRNA	-0.0739	0.0961	0.467	1	loglinear	NM_010513.2:3390
Mapk11-mRNA	0.124	0.162	0.468	1	lm.nb	NM_011161.5:396
Atf2-mRNA	0.0599	0.0788	0.472	1	loglinear	NM_001284371.1:1392
Atg12-mRNA	-0.0629	0.0842	0.48	1	loglinear	NM_026217.1:1800
Il15ra-mRNA	0.237	0.318	0.48	1	lm.nb	NM_008358.2:800
Il7r-mRNA	0.1	0.137	0.486	1	lm.nb	NM_008372.3:1020
Cd40-mRNA	0.112	0.153	0.487	1	lm.nb	NM_011611.2:1425
Irak1-mRNA	-0.0312	0.0433	0.495	1	loglinear	NM_008363.2:951
H2-Q2-mRNA	-0.145	0.203	0.498	1	loglinear	NM_010392.2:472
Bcl6-mRNA	0.0718	0.101	0.498	1	loglinear	NM_009744.3:185
Mapk1-mRNA	-0.0285	0.0401	0.499	1	loglinear	NM_011949.3:2640
Tlr2-mRNA	0.0732	0.104	0.506	1	loglinear	NM_011905.2:255
Cd1d1-mRNA	-0.203	0.291	0.509	1	lm.nb	NM_007639.3:1340
Cxcr3-mRNA	0.183	0.264	0.512	1	lm.nb	NM_009910.2:605
Ctla4-mRNA	-0.434	0.646	0.523	1	lm.nb	NM_009843.3:1475
Tlr6-mRNA	0.0881	0.133	0.529	1	lm.nb	NM_011604.3:475
H2-K1-mRNA	-0.0297	0.045	0.531	1	loglinear	NM_001001892.2:1370
Hmgb1-mRNA	0.0405	0.0616	0.532	1	loglinear	NM_010439.3:1574
Apoe-mRNA	-0.238	0.368	0.539	1	lm.nb	NM_009696.3:129
Tmed1-mRNA	-0.0318	0.0525	0.564	1	loglinear	NM_010744.3:104
Cd3eap-mRNA	0.0926	0.153	0.565	1	loglinear	NM_145822.2:1858
Hc-mRNA	-0.154	0.255	0.566	1	lm.nb	NM_010406.1:1065
Il6ra-mRNA	-0.0598	0.104	0.582	1	loglinear	NM_010559.2:2825
Vhl-mRNA	-0.0734	0.13	0.589	1	loglinear	NM_009507.3:820
Trp53-mRNA	0.0606	0.11	0.6	1	loglinear	NM_011640.1:1835
Tnfsf15-mRNA	-0.079	0.144	0.601	1	loglinear	NM_177371.3:4695
Vcam1-mRNA	0.0515	0.105	0.639	1	loglinear	NM_011693.2:1440
Tgfb2-mRNA	-0.0626	0.143	0.675	1	lm.nb	NM_009367.1:1685
Map3k7-mRNA	-0.0237	0.0549	0.68	1	loglinear	NM_009316.1:822
Bax-mRNA	0.0404	0.0977	0.692	1	loglinear	NM_007527.3:735
Klrb1c-mRNA	0.118	0.298	0.703	1	loglinear	NM_008527.2:47
Axl-mRNA	0.0451	0.114	0.705	1	loglinear	NM_009465.3:3820
Spp1-mRNA	0.0659	0.185	0.733	1	lm.nb	NM_009263.3:420
Hsd11b1-mRNA	0.0387	0.11	0.735	1	loglinear	NM_008288.2:110
Ccl27a-mRNA	-0.109	0.314	0.738	1	lm.nb	NM_001048179.1:265
Cfb-mRNA	0.0361	0.114	0.76	1	lm.nb	NM_008198.2:1685
Il12rb2-mRNA	-0.0931	0.293	0.76	1	lm.nb	NM_008354.3:1395
Marco-mRNA	-0.0637	0.205	0.765	1	lm.nb	NM_010766.2:350
Cd247-mRNA	0.161	0.521	0.766	1	lm.nb	NM_001113391.2:215
Hras-mRNA	0.135	0.444	0.77	1	lm.nb	NM_008284.2:1890
Tal1-mRNA	0.0579	0.194	0.774	1	loglinear	NM_011527.2:2490
Psen1-mRNA	0.0189	0.0681	0.79	1	loglinear	NM_008943.2:2770
Cma1-mRNA	0.146	0.547	0.797	1	lm.nb	NM_010780.2:860
Gata3-mRNA	0.0612	0.264	0.823	1	lm.nb	NM_008091.3:1943
Cd164-mRNA	0.0165	0.0729	0.827	1	loglinear	NM_016898.2:688
Traf2-mRNA	-0.0179	0.0823	0.834	1	loglinear	NM_009422.2:1334
Pou2af1-mRNA	-0.064	0.304	0.839	1	lm.nb	NM_011136.2:1865
Ikzf1-mRNA	0.0306	0.156	0.85	1	lm.nb	NM_001025597.1:4420
Cd4-mRNA	0.0632	0.347	0.86	1	lm.nb	NM_013488.2:950
Crebbp-mRNA	-0.0142	0.0809	0.866	1	loglinear	NM_001025432.1:3770
Lcp1-mRNA	0.014	0.087	0.876	1	loglinear	NM_001247984.1:3344
Socs1-mRNA	0.0285	0.192	0.887	1	lm.nb	NM_009896.2:1020
Yy1-mRNA	-0.00834	0.0713	0.91	1	loglinear	NM_009537.3:760
Nup107-mRNA	0.0087	0.076	0.912	1	loglinear	NM_134010.2:200
Jak3-mRNA	-0.0092	0.116	0.939	1	lm.nb	NM_010589.5:145
Il22ra1-mRNA	-0.019	0.254	0.942	1	loglinear	NM_178257.1:685
Cyld-mRNA	0.0053	0.0871	0.953	1	loglinear	NM_001276279.1:2200
Cd70-mRNA	0.0183	0.325	0.957	1	loglinear	NM_011617.1:650
Ccnd3-mRNA	0.0057	0.122	0.964	1	lm.nb	NM_007632.2:1311
Il13ra1-mRNA	0.00196	0.0484	0.969	1	loglinear	NM_133990.4:845
Jam3-mRNA	-0.005	0.139	0.972	1	loglinear	NM_023277.4:145
Cd74-mRNA	0.00101	0.052	0.985	1	loglinear	NM_001042605.1:391
Cxcl13-mRNA	-0.00118	0.326	0.997	1	lm.nb	NM_018866.2:551
Irf4-mRNA	-0.000333	0.212	0.999	1	loglinear	NM_013674.1:1878
